# Supplementary material for: The role of mesenchymal estrogen receptor 1 in mouse uterus in response to estrogen
Source: Sci Rep. 2023 Jul 29;13:12293. doi: 10.1038/s41598-023-39474-y (PMC10387046; doi:10.1038/s41598-023-39474-y)
Supplement: Supplementary file 1 — Supplementary Tables. [file 41598_2023_39474_MOESM1_ESM.xlsx]

## Sheet: TableS1 Primer
Table S1 Sequence of primers for qRT-PCR
gene		Primer
Rpl7	5'	AGCTGGCCTTTGTCATCAGAA	3'
	5'	GACGAAGGAGCTGCAGAACCT	3'
Igf1	5'	ACAGGCTATGGCTCCAGCAT	3'
	5'	GCTCCGGAAGCAACACTCA	3'
Ltf	5'	CAGCAGGATGTGATAGCCACAA	3'
	5'	CACTGATCACACTTGCGCTTCT	3'
Ube2c	5'	CCTCATGACATCTGGTGACAAAG	3'
	5'	ATGGTCCCCACCCACTTGA	3'
Cdkn1a	5'	GTACTTCCTCTGCCCTGCTG	3'
	5'	AGAGTGCAAGACAGCGACAA	3'
Aqp5	5'	TTGTGAAGGCAGTGCAAGCT	3'
	5'	CACCCCTTTCTGGGATGGT	3'
Lif	5'	CGCCTCCCTGACCAATAT	3'
	5'	GCACAGACGGCAAAGCAC	3'

## Sheet: TableS2 Con+OVX vs Con+E2
Table S2 Differentially expressed transcripts between Control+OVX vs Control+E2
Id	Control+OVX	Control+E2	FoldChange	log2FoldChange	pvalue	padj	gene symbol	Gene description
ENSMUST00000233506	0	1048	5.94475e+07	25.825	2.41928e-09	3.5628e-08	Ptp4a1	protein tyrosine phosphatase 4a1 [Source:NCBI gene;Acc:19243]
ENSMUST00000132320	0	962	5.47553e+07	25.706	2.86079e-09	4.16126e-08	Eif4g1	eukaryotic translation initiation factor 4, gamma 1 [Source:MGI Symbol;Acc:MGI:2384784]
ENSMUST00000189359	0	716	3.67039e+07	25.129	6.39843e-09	8.84137e-08	Mdfic	MyoD family inhibitor domain containing [Source:MGI Symbol;Acc:MGI:104611]
ENSMUST00000111317	0	472	2.68775e+07	24.68	1.18409e-08	1.57762e-07	Ambra1	autophagy/beclin 1 regulator 1 [Source:MGI Symbol;Acc:MGI:2443564]
ENSMUST00000126074	0	348	2.04836e+07	24.288	2.00798e-08	2.57827e-07	Chpt1	choline phosphotransferase 1 [Source:MGI Symbol;Acc:MGI:2384841]
ENSMUST00000220049	0	317	1.83165e+07	24.127	2.48971e-08	3.14816e-07	Baz2a	bromodomain adjacent to zinc finger domain, 2A [Source:MGI Symbol;Acc:MGI:2151152]
ENSMUST00000204158	0	275	1.56169e+07	23.897	3.37541e-08	4.18051e-07	Hnrnpa2b1	heterogeneous nuclear ribonucleoprotein A2/B1 [Source:MGI Symbol;Acc:MGI:104819]
ENSMUST00000009885	0	239	1.41916e+07	23.759	4.04761e-08	4.95841e-07	Ubp1	upstream binding protein 1 [Source:MGI Symbol;Acc:MGI:104889]
ENSMUST00000169651	0	234	1.39521e+07	23.734	4.17999e-08	5.10966e-07	Nlrx1	NLR family member X1 [Source:MGI Symbol;Acc:MGI:2429611]
ENSMUST00000110372	0	225	1.34258e+07	23.679	4.49465e-08	5.46402e-07	Acsl1	acyl-CoA synthetase long-chain family member 1 [Source:MGI Symbol;Acc:MGI:102797]
ENSMUST00000114411	0	224	1.33464e+07	23.67	4.54516e-08	5.51956e-07	Fgfr3	fibroblast growth factor receptor 3 [Source:MGI Symbol;Acc:MGI:95524]
ENSMUST00000018645	0	206	1.23028e+07	23.552	5.29714e-08	6.36801e-07	Ncor1	nuclear receptor co-repressor 1 [Source:MGI Symbol;Acc:MGI:1349717]
ENSMUST00000113504	0	186	1.12042e+07	23.418	6.3104e-08	7.50896e-07	Men1	multiple endocrine neoplasia 1 [Source:MGI Symbol;Acc:MGI:1316736]
ENSMUST00000108325	0	186	1.11792e+07	23.414	6.33675e-08	7.53719e-07	Cp	ceruloplasmin [Source:MGI Symbol;Acc:MGI:88476]
ENSMUST00000163987	0	180	1.08306e+07	23.369	6.72239e-08	7.97273e-07	#N/A	lon peptidase 2, peroxisomal [Source:MGI Symbol;Acc:MGI:1914137]
ENSMUST00000112992	0	169	1.0207e+07	23.283	7.50621e-08	8.85106e-07	Dab2ip	disabled 2 interacting protein [Source:MGI Symbol;Acc:MGI:1916851]
ENSMUST00000232100	0	182	9.44289e+06	23.171	8.66267e-08	1.01149e-06	Osbpl11	oxysterol binding protein-like 11 [Source:MGI Symbol;Acc:MGI:2146553]
ENSMUST00000054449	0	218	7.12313e+06	22.764	1.4488e-07	1.62897e-06	Plec	plectin [Source:MGI Symbol;Acc:MGI:1277961]
ENSMUST00000123948	0	196	7.02683e+06	22.744	1.48566e-07	1.66584e-06	Abi1	abl-interactor 1 [Source:MGI Symbol;Acc:MGI:104913]
ENSMUST00000134179	0	170	5.45311e+06	22.379	2.34488e-07	2.52839e-06	Tmprss11g	transmembrane protease, serine 11g [Source:MGI Symbol;Acc:MGI:2444058]
ENSMUST00000215696	0	1413	8715.98	13.089	2.28627e-26	1.85133e-24	Akap12	A kinase (PRKA) anchor protein (gravin) 12 [Source:MGI Symbol;Acc:MGI:1932576]
ENSMUST00000196695	0	1232	7596.02	12.891	7.50887e-26	5.84907e-24	Fubp1	far upstream element (FUSE) binding protein 1 [Source:MGI Symbol;Acc:MGI:1196294]
ENSMUST00000022469	0	1120	6907.39	12.754	4.81439e-22	2.76567e-20	Nisch	nischarin [Source:MGI Symbol;Acc:MGI:1928323]
ENSMUST00000187142	0	1116	6881.04	12.748	6.88755e-25	4.99835e-23	Zfp469	zinc finger protein 469 [Source:MGI Symbol;Acc:MGI:2684868]
ENSMUST00000121863	0	1082	6667.72	12.703	3.38322e-25	2.50275e-23	Chpf2	chondroitin polymerizing factor 2 [Source:MGI Symbol;Acc:MGI:1917522]
ENSMUST00000187691	0	763	4708.86	12.201	1.38733e-23	8.91672e-22	Tns1	tensin 1 [Source:MGI Symbol;Acc:MGI:104552]
ENSMUST00000209253	0	758	4670.56	12.189	3.92557e-05	0.000268597	Cyp2e1	cytochrome P450, family 2, subfamily e, polypeptide 1 [Source:MGI Symbol;Acc:MGI:88607]
ENSMUST00000089449	0	706	4356.73	12.089	2.1793e-08	2.78143e-07	Mgll	monoglyceride lipase [Source:MGI Symbol;Acc:MGI:1346042]
ENSMUST00000023786	0	1319	4176.05	12.028	2.60862e-10	4.39479e-09	Krt6b	keratin 6B [Source:MGI Symbol;Acc:MGI:1333768]
ENSMUST00000128767	0	562	3464.4	11.758	5.71511e-07	5.75638e-06	Cfb	complement factor B [Source:MGI Symbol;Acc:MGI:105975]
ENSMUST00000233828	0	548	3374.28	11.72	3.86783e-20	1.89689e-18	Qki	quaking [Source:MGI Symbol;Acc:MGI:97837]
ENSMUST00000189968	0	540	3326.49	11.7	4.78392e-05	0.000321156	Me1	malic enzyme 1, NADP(+)-dependent, cytosolic [Source:MGI Symbol;Acc:MGI:97043]
ENSMUST00000061185	0	500	3082.91	11.59	7.1723e-21	3.7759e-19	Krt81	keratin 81 [Source:MGI Symbol;Acc:MGI:1928858]
ENSMUST00000188630	0	475	2930.36	11.517	5.69386e-21	3.01417e-19	Bzw1	basic leucine zipper and W2 domains 1 [Source:MGI Symbol;Acc:MGI:1914132]
ENSMUST00000165743	0	452	2786.58	11.444	2.84586e-20	1.4126e-18	5031439G07Rik	RIKEN cDNA 5031439G07 gene [Source:MGI Symbol;Acc:MGI:2444899]
ENSMUST00000230067	1	2993	2554.56	11.319	2.13983e-48	6.3564e-46	Gm49425	predicted gene, 49425 [Source:MGI Symbol;Acc:MGI:6155060]
ENSMUST00000106527	0	404	2493.43	11.284	0.000192183	0.00112763	Acsm3	acyl-CoA synthetase medium-chain family member 3 [Source:MGI Symbol;Acc:MGI:99538]
ENSMUST00000177592	0	386	2378.91	11.216	5.29728e-19	2.35425e-17	Ddi2	DNA-damage inducible protein 2 [Source:MGI Symbol;Acc:MGI:1917244]
ENSMUST00000220046	0	380	2343.07	11.194	1.25784e-19	5.87307e-18	Mthfd1	methylenetetrahydrofolate dehydrogenase (NADP+ dependent), methenyltetrahydrofolate cyclohydrolase, formyltetrahydrofolate synthase [Source:MGI Symbol;Acc:MGI:1342005]
ENSMUST00000111451	0	362	2234.26	11.126	0.000394742	0.00214817	Celf1	CUGBP, Elav-like family member 1 [Source:MGI Symbol;Acc:MGI:1342295]
ENSMUST00000113717	0	362	2227.12	11.121	1.84361e-19	8.48962e-18	Sptan1	spectrin alpha, non-erythrocytic 1 [Source:MGI Symbol;Acc:MGI:98386]
ENSMUST00000206399	0	361	2226.93	11.121	3.7386e-13	9.08982e-12	Garre1	RIKEN cDNA 4931406P16 gene [Source:MGI Symbol;Acc:MGI:1924311]
ENSMUST00000216892	0	358	2204.1	11.106	9.89171e-18	3.84476e-16	Ilf3	interleukin enhancer binding factor 3 [Source:MGI Symbol;Acc:MGI:1339973]
ENSMUST00000102855	0	354	2177.4	11.088	6.153e-15	1.80901e-13	Crat	carnitine acetyltransferase [Source:MGI Symbol;Acc:MGI:109501]
ENSMUST00000050472	0	352	2174.51	11.086	6.7717e-13	1.5924e-11	Uspl1	ubiquitin specific peptidase like 1 [Source:MGI Symbol;Acc:MGI:2442342]
ENSMUST00000189821	0	346	2139.26	11.063	1.45977e-18	6.17182e-17	Fn1	fibronectin 1 [Source:MGI Symbol;Acc:MGI:95566]
ENSMUST00000132525	0	335	2066.7	11.013	2.34649e-14	6.46762e-13	Gnb2	guanine nucleotide binding protein (G protein), beta 2 [Source:MGI Symbol;Acc:MGI:95784]
ENSMUST00000167671	0	326	2005.21	10.97	7.61765e-19	3.3186e-17	Ckap4	cytoskeleton-associated protein 4 [Source:MGI Symbol;Acc:MGI:2444926]
ENSMUST00000098754	0	324	1999.15	10.965	2.36596e-12	5.1772e-11	Relb	avian reticuloendotheliosis viral (v-rel) oncogene related B [Source:MGI Symbol;Acc:MGI:103289]
ENSMUST00000174817	0	322	1986.35	10.956	3.18803e-16	1.07324e-14	Dnmt3a	DNA methyltransferase 3A [Source:MGI Symbol;Acc:MGI:1261827]
ENSMUST00000153658	0	312	1928.98	10.914	1.39569e-18	5.92712e-17	Mtch1	mitochondrial carrier 1 [Source:MGI Symbol;Acc:MGI:1929261]
ENSMUST00000068271	0	310	1909.36	10.899	3.9294e-05	0.000268826	Ak1	adenylate kinase 1 [Source:MGI Symbol;Acc:MGI:87977]
ENSMUST00000216313	0	300	1853.26	10.856	8.21667e-05	0.000523469	Sparc	secreted acidic cysteine rich glycoprotein [Source:MGI Symbol;Acc:MGI:98373]
ENSMUST00000170176	0	292	1805.76	10.818	2.51874e-16	8.53439e-15	Wdr4	WD repeat domain 4 [Source:MGI Symbol;Acc:MGI:1889002]
ENSMUST00000025329	0	289	1784.03	10.801	3.32241e-16	1.11651e-14	Trim15	tripartite motif-containing 15 [Source:MGI Symbol;Acc:MGI:1916347]
ENSMUST00000205525	0	286	1759.9	10.781	5.76684e-18	2.28601e-16	Cd2bp2	CD2 antigen (cytoplasmic tail) binding protein 2 [Source:MGI Symbol;Acc:MGI:1917483]
ENSMUST00000023788	1	1944	1699.86	10.731	8.45543e-10	1.33249e-08	Krt6a	keratin 6A [Source:MGI Symbol;Acc:MGI:1100845]
ENSMUST00000107791	0	264	1626.51	10.668	8.76017e-17	3.10978e-15	Cacna1g	calcium channel, voltage-dependent, T type, alpha 1G subunit [Source:MGI Symbol;Acc:MGI:1201678]
ENSMUST00000120356	0	254	1561.12	10.608	1.08451e-15	3.44084e-14	Araf	Araf proto-oncogene, serine/threonine kinase [Source:MGI Symbol;Acc:MGI:88065]
ENSMUST00000160882	0	246	1513.63	10.564	6.5178e-15	1.91235e-13	Tle3	transducin-like enhancer of split 3 [Source:MGI Symbol;Acc:MGI:104634]
ENSMUST00000207481	0	238	1467.55	10.519	7.0606e-17	2.53629e-15	Polr3e	polymerase (RNA) III (DNA directed) polypeptide E [Source:MGI Symbol;Acc:MGI:1349452]
ENSMUST00000033652	0	236	1460.93	10.513	6.4696e-16	2.10743e-14	Phka2	phosphorylase kinase alpha 2 [Source:MGI Symbol;Acc:MGI:97577]
ENSMUST00000007280	0	458	1450.56	10.502	1.58859e-11	3.13837e-10	Krt16	keratin 16 [Source:MGI Symbol;Acc:MGI:96690]
ENSMUST00000066465	0	234	1440.21	10.492	7.62524e-11	1.38914e-09	Acsm5	acyl-CoA synthetase medium-chain family member 5 [Source:MGI Symbol;Acc:MGI:2444086]
ENSMUST00000166836	0	231	1424.18	10.476	1.56298e-16	5.42744e-15	#N/A	predicted gene 20425 [Source:MGI Symbol;Acc:MGI:5141890]
ENSMUST00000109636	0	227	1399.62	10.451	5.85811e-16	1.91477e-14	Uqcc1	ubiquinol-cytochrome c reductase complex assembly factor 1 [Source:MGI Symbol;Acc:MGI:1929472]
ENSMUST00000200844	0	224	1382.48	10.433	3.05493e-15	9.30124e-14	Zeb2	zinc finger E-box binding homeobox 2 [Source:MGI Symbol;Acc:MGI:1344407]
ENSMUST00000205391	0	222	1369.47	10.419	0.0026733	0.0114095	Cebpa	CCAAT/enhancer binding protein (C/EBP), alpha [Source:MGI Symbol;Acc:MGI:99480]
ENSMUST00000227776	0	219	1347.18	10.396	7.36152e-15	2.14453e-13	Stimate	transmembrane protein 110 [Source:MGI Symbol;Acc:MGI:1921500]
ENSMUST00000173913	0	208	1277.41	10.319	3.22387e-15	9.79479e-14	Pkn2	protein kinase N2 [Source:MGI Symbol;Acc:MGI:109211]
ENSMUST00000047436	0	206	1267.27	10.308	9.23237e-16	2.9504e-14	Thoc6	THO complex 6 [Source:MGI Symbol;Acc:MGI:2677480]
ENSMUST00000088194	0	205	1261.67	10.301	7.15891e-15	2.08869e-13	Ndufa9	NADH:ubiquinone oxidoreductase subunit A9 [Source:MGI Symbol;Acc:MGI:1913358]
ENSMUST00000211554	0	204	1256.63	10.295	1.14429e-10	2.04118e-09	Cyld	CYLD lysine 63 deubiquitinase [Source:MGI Symbol;Acc:MGI:1921506]
ENSMUST00000207063	0	198	1219	10.251	2.98872e-14	8.11362e-13	Spcs2	signal peptidase complex subunit 2 homolog (S. cerevisiae) [Source:MGI Symbol;Acc:MGI:1913874]
ENSMUST00000162247	0	192	1186.74	10.213	4.45689e-15	1.32875e-13	Alkbh1	alkB homolog 1, histone H2A dioxygenase [Source:MGI Symbol;Acc:MGI:2384034]
ENSMUST00000201575	0	188	1161.33	10.182	2.76676e-14	7.55339e-13	Ctbp1	C-terminal binding protein 1 [Source:MGI Symbol;Acc:MGI:1201685]
ENSMUST00000110352	0	186	1148.79	10.166	8.32919e-12	1.70421e-10	Srsf5	serine/arginine-rich splicing factor 5 [Source:MGI Symbol;Acc:MGI:98287]
ENSMUST00000165555	0	185	1142.39	10.158	1.21762e-13	3.12898e-12	Mib1	mindbomb E3 ubiquitin protein ligase 1 [Source:MGI Symbol;Acc:MGI:2443157]
ENSMUST00000134364	0	178	1097.76	10.1	4.10768e-15	1.22911e-13	Set	SET nuclear oncogene [Source:MGI Symbol;Acc:MGI:1860267]
ENSMUST00000120943	0	176	1082.28	10.08	1.66853e-14	4.68454e-13	Spsb3	splA/ryanodine receptor domain and SOCS box containing 3 [Source:MGI Symbol;Acc:MGI:1891471]
ENSMUST00000111878	0	170	1050.97	10.038	6.83623e-15	1.99861e-13	Eps8	epidermal growth factor receptor pathway substrate 8 [Source:MGI Symbol;Acc:MGI:104684]
ENSMUST00000112397	0	165	1016.96	9.99	1.1541e-14	3.30004e-13	Csrnp3	cysteine-serine-rich nuclear protein 3 [Source:MGI Symbol;Acc:MGI:1925021]
ENSMUST00000029438	0	162	1002.55	9.969	3.51694e-12	7.53473e-11	Hipk1	homeodomain interacting protein kinase 1 [Source:MGI Symbol;Acc:MGI:1314873]
ENSMUST00000021535	0	162	994.604	9.958	3.09953e-11	5.88992e-10	Papola	poly (A) polymerase alpha [Source:MGI Symbol;Acc:MGI:109301]
ENSMUST00000129335	0	161	992.5	9.955	9.6206e-13	2.22045e-11	Numb	NUMB endocytic adaptor protein [Source:MGI Symbol;Acc:MGI:107423]
ENSMUST00000108508	0	160	990.608	9.952	4.59086e-13	1.10681e-11	Pitpnm3	PITPNM family member 3 [Source:MGI Symbol;Acc:MGI:2685726]
ENSMUST00000182061	0	159	980.656	9.938	1.51356e-11	3.00049e-10	Arhgef40	Rho guanine nucleotide exchange factor (GEF) 40 [Source:MGI Symbol;Acc:MGI:2685515]
ENSMUST00000093171	0	157	967.503	9.918	2.73369e-14	7.47023e-13	Abi1	abl-interactor 1 [Source:MGI Symbol;Acc:MGI:104913]
ENSMUST00000113091	1	794	955.487	9.9	0.000269139	0.00152652	Cidec	cell death-inducing DFFA-like effector c [Source:MGI Symbol;Acc:MGI:95585]
ENSMUST00000178340	0	150	921.161	9.847	7.22279e-14	1.89515e-12	P2ry2	purinergic receptor P2Y, G-protein coupled 2 [Source:MGI Symbol;Acc:MGI:105107]
ENSMUST00000165239	0	147	908.776	9.828	1.43499e-12	3.23298e-11	Cic	capicua transcriptional repressor [Source:MGI Symbol;Acc:MGI:1918972]
ENSMUST00000156291	0	146	897.68	9.81	1.81317e-13	4.55526e-12	Fen1	flap structure specific endonuclease 1 [Source:MGI Symbol;Acc:MGI:102779]
ENSMUST00000038867	0	145	894.288	9.805	4.8113e-12	1.01076e-10	Opa1	OPA1, mitochondrial dynamin like GTPase [Source:MGI Symbol;Acc:MGI:1921393]
ENSMUST00000029662	0	144	891.042	9.799	1.20488e-12	2.74115e-11	Alpk1	alpha-kinase 1 [Source:MGI Symbol;Acc:MGI:1918731]
ENSMUST00000131286	0	144	890.361	9.798	1.22117e-13	3.13668e-12	Ndufs2	NADH:ubiquinone oxidoreductase core subunit S2 [Source:MGI Symbol;Acc:MGI:2385112]
ENSMUST00000061038	0	144	890.483	9.798	1.19772e-11	2.40935e-10	Sprr2b	small proline-rich protein 2B [Source:MGI Symbol;Acc:MGI:1330352]
ENSMUST00000118234	0	143	881.098	9.783	1.89103e-08	2.4352e-07	Pex26	peroxisomal biogenesis factor 26 [Source:MGI Symbol;Acc:MGI:1921293]
ENSMUST00000234197	0	143	879.516	9.781	3.42147e-11	6.47594e-10	Gfer	growth factor, augmenter of liver regeneration [Source:MGI Symbol;Acc:MGI:107757]
ENSMUST00000112094	0	137	847.183	9.727	1.19917e-10	2.12979e-09	Pbrm1	polybromo 1 [Source:MGI Symbol;Acc:MGI:1923998]
ENSMUST00000086267	0	134	829.837	9.697	2.76937e-12	6.01404e-11	Niban1	family with sequence similarity 129, member A [Source:MGI Symbol;Acc:MGI:2137237]
ENSMUST00000088649	0	131	807.664	9.658	1.09931e-12	2.51395e-11	Cpne8	copine VIII [Source:MGI Symbol;Acc:MGI:1914121]
ENSMUST00000138834	0	130	805.674	9.654	4.18367e-13	1.01247e-11	Kif5c	kinesin family member 5C [Source:MGI Symbol;Acc:MGI:1098269]
ENSMUST00000079902	0	130	798.193	9.641	2.17176e-11	4.20781e-10	Lgals12	lectin, galactose binding, soluble 12 [Source:MGI Symbol;Acc:MGI:1929094]
ENSMUST00000123399	0	128	786.812	9.62	8.18179e-11	1.48487e-09	Uhmk1	U2AF homology motif (UHM) kinase 1 [Source:MGI Symbol;Acc:MGI:1341908]
ENSMUST00000076810	0	127	782.778	9.612	1.85204e-10	3.1972e-09	Kalrn	kalirin, RhoGEF kinase [Source:MGI Symbol;Acc:MGI:2685385]
ENSMUST00000201117	0	122	754.001	9.558	1.41547e-11	2.81577e-10	Ube2a	ubiquitin-conjugating enzyme E2A [Source:MGI Symbol;Acc:MGI:102959]
ENSMUST00000082303	0	122	751.868	9.554	4.90933e-12	1.03022e-10	Col15a1	collagen, type XV, alpha 1 [Source:MGI Symbol;Acc:MGI:88449]
ENSMUST00000050398	0	120	741.972	9.535	9.36066e-13	2.16656e-11	Flad1	flavin adenine dinucleotide synthetase 1 [Source:MGI Symbol;Acc:MGI:2443030]
ENSMUST00000127862	0	118	726.446	9.505	1.53818e-09	2.32925e-08	Hspa12b	heat shock protein 12B [Source:MGI Symbol;Acc:MGI:1919880]
ENSMUST00000078111	0	118	725.664	9.503	3.37468e-12	7.25164e-11	Bace1	beta-site APP cleaving enzyme 1 [Source:MGI Symbol;Acc:MGI:1346542]
ENSMUST00000207734	0	116	716.672	9.485	2.28556e-12	5.01659e-11	Qars	glutaminyl-tRNA synthetase [Source:MGI Symbol;Acc:MGI:1915851]
ENSMUST00000066991	0	116	714.138	9.48	6.03715e-12	1.25723e-10	Adm2	adrenomedullin 2 [Source:MGI Symbol;Acc:MGI:2675256]
ENSMUST00000176457	0	116	711.596	9.475	2.23729e-12	4.91817e-11	C3	complement component 3 [Source:MGI Symbol;Acc:MGI:88227]
ENSMUST00000163231	0	116	710.343	9.472	1.17043e-10	2.08261e-09	Arel1	apoptosis resistant E3 ubiquitin protein ligase 1 [Source:MGI Symbol;Acc:MGI:1915747]
ENSMUST00000107212	0	114	703.105	9.458	1.37681e-10	2.42277e-09	Nbr1	NBR1, autophagy cargo receptor [Source:MGI Symbol;Acc:MGI:108498]
ENSMUST00000105823	0	112	687.447	9.425	2.19102e-09	3.24667e-08	Sh2d5	SH2 domain containing 5 [Source:MGI Symbol;Acc:MGI:2446215]
ENSMUST00000124134	0	111	686.013	9.422	2.93352e-12	6.34887e-11	Igfn1	immunoglobulin-like and fibronectin type III domain containing 1 [Source:MGI Symbol;Acc:MGI:3045352]
ENSMUST00000210403	0	110	674.192	9.397	1.5492e-06	1.42724e-05	Cyp2e1	cytochrome P450, family 2, subfamily e, polypeptide 1 [Source:MGI Symbol;Acc:MGI:88607]
ENSMUST00000109262	0	107	659.001	9.364	5.5643e-12	1.16426e-10	Zmynd8	zinc finger, MYND-type containing 8 [Source:MGI Symbol;Acc:MGI:1918025]
ENSMUST00000113022	0	106	654.936	9.355	4.78501e-08	5.78999e-07	Tatdn2	TatD DNase domain containing 2 [Source:MGI Symbol;Acc:MGI:3576210]
ENSMUST00000051221	0	105	647.701	9.339	5.87238e-08	7.01687e-07	Ankrd40	ankyrin repeat domain 40 [Source:MGI Symbol;Acc:MGI:1918702]
ENSMUST00000170122	0	103	634.633	9.31	8.08911e-12	1.65746e-10	Rps27	ribosomal protein S27 [Source:MGI Symbol;Acc:MGI:1888676]
ENSMUST00000140228	0	102	629.622	9.298	1.84931e-11	3.61606e-10	Triobp	TRIO and F-actin binding protein [Source:MGI Symbol;Acc:MGI:1349410]
ENSMUST00000121725	0	100	619.49	9.275	4.72095e-10	7.71321e-09	Gda	guanine deaminase [Source:MGI Symbol;Acc:MGI:95678]
ENSMUST00000168566	0	100	616.491	9.268	2.89964e-10	4.85371e-09	Zmat3	zinc finger matrin type 3 [Source:MGI Symbol;Acc:MGI:1195270]
ENSMUST00000205131	0	100	612.693	9.259	4.641e-08	5.62879e-07	Timp4	tissue inhibitor of metalloproteinase 4 [Source:MGI Symbol;Acc:MGI:109125]
ENSMUST00000029188	1	353	603.86	9.238	1.67206e-17	6.37373e-16	Ccn5	WNT1 inducible signaling pathway protein 2 [Source:MGI Symbol;Acc:MGI:1328326]
ENSMUST00000082060	0	96	593.277	9.213	1.23717e-07	1.40871e-06	Chil1	chitinase-like 1 [Source:MGI Symbol;Acc:MGI:1340899]
ENSMUST00000034146	1	546	593.091	9.212	0.000284802	0.00160645	Ucp1	uncoupling protein 1 (mitochondrial, proton carrier) [Source:MGI Symbol;Acc:MGI:98894]
ENSMUST00000192966	0	96	592.461	9.211	3.76531e-11	7.08929e-10	Gm37087	predicted gene, 37087 [Source:MGI Symbol;Acc:MGI:5610315]
ENSMUST00000117269	0	93	572.176	9.16	1.40093e-06	1.30068e-05	Traf3	TNF receptor-associated factor 3 [Source:MGI Symbol;Acc:MGI:108041]
ENSMUST00000178257	4	2480	567.382	9.148	0.00248891	0.0107231	Plin1	perilipin 1 [Source:MGI Symbol;Acc:MGI:1890505]
ENSMUST00000166193	0	178	562.131	9.135	1.37096e-12	3.09808e-11	Igfn1	immunoglobulin-like and fibronectin type III domain containing 1 [Source:MGI Symbol;Acc:MGI:3045352]
ENSMUST00000129096	0	92	562.154	9.135	1.64314e-10	2.86329e-09	Mapk13	mitogen-activated protein kinase 13 [Source:MGI Symbol;Acc:MGI:1346864]
ENSMUST00000102803	2	1307	558.319	9.125	5.49489e-57	2.40479e-54	Myh7	myosin, heavy polypeptide 7, cardiac muscle, beta [Source:MGI Symbol;Acc:MGI:2155600]
ENSMUST00000034414	0	90	552.485	9.11	0.0091388	0.0325912	4931406C07Rik	RIKEN cDNA 4931406C07 gene [Source:MGI Symbol;Acc:MGI:1918234]
ENSMUST00000042220	0	90	552.485	9.11	0.0091388	0.0325912	Naip6	NLR family, apoptosis inhibitory protein 6 [Source:MGI Symbol;Acc:MGI:1298222]
ENSMUST00000051510	0	90	551.702	9.108	3.23698e-07	3.39391e-06	Pigk	phosphatidylinositol glycan anchor biosynthesis, class K [Source:MGI Symbol;Acc:MGI:1913863]
ENSMUST00000233295	0	90	550.807	9.105	2.01603e-10	3.4543e-09	Prdm9	PR domain containing 9 [Source:MGI Symbol;Acc:MGI:2384854]
ENSMUST00000141298	0	89	549.256	9.101	7.61851e-11	1.38836e-09	Arhgap21	Rho GTPase activating protein 21 [Source:MGI Symbol;Acc:MGI:1918685]
ENSMUST00000175805	0	89	548.361	9.099	0.00928775	0.033032	Zhx1	zinc fingers and homeoboxes 1 [Source:MGI Symbol;Acc:MGI:109271]
ENSMUST00000107659	0	87	535.556	9.065	1.67486e-08	2.181e-07	Nfe2l1	nuclear factor, erythroid derived 2,-like 1 [Source:MGI Symbol;Acc:MGI:99421]
ENSMUST00000154245	0	87	534.998	9.063	3.94576e-06	3.34488e-05	Art3	ADP-ribosyltransferase 3 [Source:MGI Symbol;Acc:MGI:1202729]
ENSMUST00000207916	0	86	530.68	9.052	1.16912e-10	2.08093e-09	P2ry2	purinergic receptor P2Y, G-protein coupled 2 [Source:MGI Symbol;Acc:MGI:105107]
ENSMUST00000144547	0	86	530.825	9.052	2.68451e-10	4.51468e-09	Adarb1	adenosine deaminase, RNA-specific, B1 [Source:MGI Symbol;Acc:MGI:891999]
ENSMUST00000195770	0	86	529.087	9.047	2.96472e-06	2.5683e-05	Il1r2	interleukin 1 receptor, type II [Source:MGI Symbol;Acc:MGI:96546]
ENSMUST00000227401	0	86	527.33	9.043	1.79581e-10	3.10668e-09	Myh7	myosin, heavy polypeptide 7, cardiac muscle, beta [Source:MGI Symbol;Acc:MGI:2155600]
ENSMUST00000174050	0	86	527.022	9.042	0.0090505	0.0323378	Dnm2	dynamin 2 [Source:MGI Symbol;Acc:MGI:109547]
ENSMUST00000184783	0	86	527.022	9.042	0.0090505	0.0323378	Tcf12	transcription factor 12 [Source:MGI Symbol;Acc:MGI:101877]
ENSMUST00000110254	0	85	523.618	9.032	0.0102539	0.035826	Ltbp2	latent transforming growth factor beta binding protein 2 [Source:MGI Symbol;Acc:MGI:99502]
ENSMUST00000106115	0	84	519.494	9.021	0.010428	0.03633	Cybc1	cytochrome b 245 chaperone 1 [Source:MGI Symbol;Acc:MGI:2384959]
ENSMUST00000148502	0	84	517.668	9.016	0.00940343	0.0333751	Krt15	keratin 15 [Source:MGI Symbol;Acc:MGI:96689]
ENSMUST00000039071	0	84	516.805	9.013	2.61953e-09	3.83897e-08	Cacng5	calcium channel, voltage-dependent, gamma subunit 5 [Source:MGI Symbol;Acc:MGI:2157946]
ENSMUST00000121875	0	84	515.37	9.009	0.0106061	0.0368574	Myo5b	myosin VB [Source:MGI Symbol;Acc:MGI:106598]
ENSMUST00000178048	0	84	515.37	9.009	0.0106061	0.0368574	Kif7	kinesin family member 7 [Source:MGI Symbol;Acc:MGI:1098239]
ENSMUST00000098046	0	82	506.713	8.985	1.86678e-08	2.40721e-07	Mup11	major urinary protein 11 [Source:MGI Symbol;Acc:MGI:3709617]
ENSMUST00000115675	0	82	505.197	8.981	0.00991835	0.0348959	Gripap1	GRIP1 associated protein 1 [Source:MGI Symbol;Acc:MGI:1859616]
ENSMUST00000208605	0	82	502.998	8.974	0.0111655	0.0384416	Map6	microtubule-associated protein 6 [Source:MGI Symbol;Acc:MGI:1201690]
ENSMUST00000140540	0	81	500.695	8.968	4.91474e-10	8.01613e-09	Gripap1	GRIP1 associated protein 1 [Source:MGI Symbol;Acc:MGI:1859616]
ENSMUST00000169622	0	81	500.695	8.968	4.91474e-10	8.01613e-09	Lrrc47	leucine rich repeat containing 47 [Source:MGI Symbol;Acc:MGI:1920196]
ENSMUST00000035426	0	80	499.312	8.964	9.21101e-09	1.24635e-07	#N/A	RIKEN cDNA 3110001I22 gene [Source:MGI Symbol;Acc:MGI:1913848]
ENSMUST00000033265	0	80	498.417	8.961	2.49748e-08	3.15729e-07	Zranb1	zinc finger, RAN-binding domain containing 1 [Source:MGI Symbol;Acc:MGI:106441]
ENSMUST00000043058	0	156	494.444	8.95	7.51287e-08	8.85709e-07	Serpina3k	serine (or cysteine) peptidase inhibitor, clade A, member 3K [Source:MGI Symbol;Acc:MGI:98377]
ENSMUST00000173491	0	80	493.057	8.946	1.63943e-07	1.82046e-06	Bag6	BCL2-associated athanogene 6 [Source:MGI Symbol;Acc:MGI:1919439]
ENSMUST00000110907	0	80	492.726	8.945	0.0104717	0.0364622	Meis2	Meis homeobox 2 [Source:MGI Symbol;Acc:MGI:108564]
ENSMUST00000049912	0	79	487.84	8.93	3.03763e-07	3.21073e-06	Relb	avian reticuloendotheliosis viral (v-rel) oncogene related B [Source:MGI Symbol;Acc:MGI:103289]
ENSMUST00000028743	0	79	486.987	8.928	4.52593e-10	7.40936e-09	Snap23	synaptosomal-associated protein 23 [Source:MGI Symbol;Acc:MGI:109356]
ENSMUST00000175646	0	79	486.987	8.928	4.52593e-10	7.40936e-09	Agps	alkylglycerone phosphate synthase [Source:MGI Symbol;Acc:MGI:2443065]
ENSMUST00000028768	0	79	486.49	8.926	0.0107638	0.0373345	Ndufaf1	NADH:ubiquinone oxidoreductase complex assembly factor 1 [Source:MGI Symbol;Acc:MGI:1916952]
ENSMUST00000068702	0	78	485.454	8.923	1.30184e-05	9.91048e-05	Phf21a	PHD finger protein 21A [Source:MGI Symbol;Acc:MGI:2384756]
ENSMUST00000113509	0	78	483.372	8.917	0.010914	0.0377591	Nup210	nucleoporin 210 [Source:MGI Symbol;Acc:MGI:1859555]
ENSMUST00000146631	0	78	482.191	8.913	3.90593e-10	6.43849e-09	Gm7666	predicted pseudogene 7666 [Source:MGI Symbol;Acc:MGI:3648907]
ENSMUST00000193455	0	78	480.254	8.908	0.011067	0.0381642	Igsf10	immunoglobulin superfamily, member 10 [Source:MGI Symbol;Acc:MGI:1923481]
ENSMUST00000229728	0	78	480.254	8.908	0.011067	0.0381642	Aqp5	aquaporin 5 [Source:MGI Symbol;Acc:MGI:106215]
ENSMUST00000119865	0	78	474.874	8.891	1.21413e-08	1.61464e-07	Mtfr1	mitochondrial fission regulator 1 [Source:MGI Symbol;Acc:MGI:1914722]
ENSMUST00000143521	0	76	466.222	8.865	2.80422e-07	2.97929e-06	G6pdx	glucose-6-phosphate dehydrogenase X-linked [Source:MGI Symbol;Acc:MGI:105979]
ENSMUST00000107115	0	76	465.883	8.864	0.0130918	0.0438873	Ubtf	upstream binding transcription factor, RNA polymerase I [Source:MGI Symbol;Acc:MGI:98512]
ENSMUST00000030454	0	75	464.378	8.859	2.98819e-07	3.16256e-06	Prdx1	peroxiredoxin 1 [Source:MGI Symbol;Acc:MGI:99523]
ENSMUST00000208969	0	75	460.948	8.848	8.01672e-10	1.26893e-08	Ksr1	kinase suppressor of ras 1 [Source:MGI Symbol;Acc:MGI:105051]
ENSMUST00000168401	15	7119	460.884	8.848	0.0119308	0.0406373	Lpl	lipoprotein lipase [Source:MGI Symbol;Acc:MGI:96820]
ENSMUST00000162536	0	74	458.429	8.841	0.012223	0.0414575	Pard3	par-3 family cell polarity regulator [Source:MGI Symbol;Acc:MGI:2135608]
ENSMUST00000033738	0	74	456.406	8.834	1.5149e-05	0.00011356	Trex2	three prime repair exonuclease 2 [Source:MGI Symbol;Acc:MGI:1346343]
ENSMUST00000159064	0	74	455.104	8.83	1.81219e-09	2.71691e-08	4933434E20Rik	RIKEN cDNA 4933434E20 gene [Source:MGI Symbol;Acc:MGI:1914027]
ENSMUST00000114438	0	74	453.512	8.825	0.0138394	0.045929	Pdzd4	PDZ domain containing 4 [Source:MGI Symbol;Acc:MGI:2443483]
ENSMUST00000185524	0	74	453.512	8.825	0.0138394	0.045929	Armc8	armadillo repeat containing 8 [Source:MGI Symbol;Acc:MGI:1921375]
ENSMUST00000069245	0	142	451.573	8.819	2.1583e-06	1.92797e-05	Spink5	serine peptidase inhibitor, Kazal type 5 [Source:MGI Symbol;Acc:MGI:1919682]
ENSMUST00000169226	0	73	449.271	8.811	0.000204865	0.00119458	Mb	myoglobin [Source:MGI Symbol;Acc:MGI:96922]
ENSMUST00000125429	1	514	446.408	8.802	1.57209e-11	3.10791e-10	Mrap	melanocortin 2 receptor accessory protein [Source:MGI Symbol;Acc:MGI:1924287]
ENSMUST00000168918	0	72	445.712	8.8	2.05064e-09	3.05206e-08	Smad7	SMAD family member 7 [Source:MGI Symbol;Acc:MGI:1100518]
ENSMUST00000129468	0	72	445.614	8.8	3.15884e-07	3.3211e-06	Apol6	apolipoprotein L 6 [Source:MGI Symbol;Acc:MGI:1919189]
ENSMUST00000178615	0	72	444.223	8.795	1.96467e-08	2.52491e-07	Rbm4	RNA binding motif protein 4 [Source:MGI Symbol;Acc:MGI:1100865]
ENSMUST00000180246	0	72	443.423	8.793	1.07886e-06	1.02449e-05	Ankef1	ankyrin repeat and EF-hand domain containing 1 [Source:MGI Symbol;Acc:MGI:2441685]
ENSMUST00000165735	0	72	442.252	8.789	3.87082e-09	5.51897e-08	Acp5	acid phosphatase 5, tartrate resistant [Source:MGI Symbol;Acc:MGI:87883]
ENSMUST00000196441	0	72	441.14	8.785	0.0146457	0.0481535	Dnaaf5	dynein, axonemal assembly factor 5 [Source:MGI Symbol;Acc:MGI:3616079]
ENSMUST00000114099	0	71	437.372	8.773	3.32032e-07	3.47557e-06	Otop1	otopetrin 1 [Source:MGI Symbol;Acc:MGI:2388363]
ENSMUST00000031850	0	71	437.016	8.772	0.0149285	0.0489123	Zc3hav1	zinc finger CCCH type, antiviral 1 [Source:MGI Symbol;Acc:MGI:1926031]
ENSMUST00000130112	0	70	427.251	8.739	0.0141733	0.0468504	Zfp142	zinc finger protein 142 [Source:MGI Symbol;Acc:MGI:1924514]
ENSMUST00000115409	0	69	424.071	8.728	2.64802e-09	3.87577e-08	Pdpk1	3-phosphoinositide dependent protein kinase 1 [Source:MGI Symbol;Acc:MGI:1338068]
ENSMUST00000151799	0	69	422.884	8.724	3.49949e-09	5.03968e-08	Rtn4rl2	reticulon 4 receptor-like 2 [Source:MGI Symbol;Acc:MGI:2669796]
ENSMUST00000128825	0	68	422.203	8.722	1.15231e-08	1.53742e-07	Slc25a39	solute carrier family 25, member 39 [Source:MGI Symbol;Acc:MGI:1196386]
ENSMUST00000025842	0	68	419.682	8.713	3.5736e-09	5.1335e-08	Gal	galanin [Source:MGI Symbol;Acc:MGI:95637]
ENSMUST00000210235	0	68	417.598	8.706	2.39332e-06	2.11713e-05	Cyp2e1	cytochrome P450, family 2, subfamily e, polypeptide 1 [Source:MGI Symbol;Acc:MGI:88607]
ENSMUST00000107112	0	66	410.417	8.681	1.23653e-06	1.16196e-05	Capn5	calpain 5 [Source:MGI Symbol;Acc:MGI:1100859]
ENSMUST00000196894	0	66	409.873	8.679	4.51393e-08	5.4828e-07	Rufy3	RUN and FYVE domain containing 3 [Source:MGI Symbol;Acc:MGI:106484]
ENSMUST00000136993	0	66	409.747	8.679	9.76301e-08	1.12984e-06	Ganc	glucosidase, alpha; neutral C [Source:MGI Symbol;Acc:MGI:1923301]
ENSMUST00000138984	0	66	409.089	8.676	0.000102715	0.000640988	Mrap	melanocortin 2 receptor accessory protein [Source:MGI Symbol;Acc:MGI:1924287]
ENSMUST00000002413	0	66	403.333	8.656	5.53887e-09	7.74132e-08	Tmem161a	transmembrane protein 161A [Source:MGI Symbol;Acc:MGI:2384577]
ENSMUST00000073173	0	62	387.651	8.599	4.45542e-06	3.73441e-05	Abcc9	ATP-binding cassette, sub-family C (CFTR/MRP), member 9 [Source:MGI Symbol;Acc:MGI:1352630]
ENSMUST00000144934	0	63	387.484	8.598	2.00035e-08	2.57016e-07	Pdgfa	platelet derived growth factor, alpha [Source:MGI Symbol;Acc:MGI:97527]
ENSMUST00000113278	0	62	387.566	8.598	1.93292e-06	1.74376e-05	Ak1	adenylate kinase 1 [Source:MGI Symbol;Acc:MGI:87977]
ENSMUST00000233353	0	62	386.129	8.593	1.0281e-07	1.18548e-06	Srpk1	serine/arginine-rich protein specific kinase 1 [Source:MGI Symbol;Acc:MGI:106908]
ENSMUST00000039612	0	62	384.981	8.589	7.9532e-09	1.08563e-07	Lonrf2	LON peptidase N-terminal domain and ring finger 2 [Source:MGI Symbol;Acc:MGI:1920209]
ENSMUST00000057037	0	62	382.596	8.58	1.20504e-08	1.60405e-07	Cep170	centrosomal protein 170 [Source:MGI Symbol;Acc:MGI:1918348]
ENSMUST00000140703	0	62	382.395	8.579	1.90812e-08	2.4561e-07	Igfn1	immunoglobulin-like and fibronectin type III domain containing 1 [Source:MGI Symbol;Acc:MGI:3045352]
ENSMUST00000033099	0	120	378.692	8.565	7.66056e-11	1.39513e-09	Fgf21	fibroblast growth factor 21 [Source:MGI Symbol;Acc:MGI:1861377]
ENSMUST00000031398	0	61	377.234	8.559	2.31554e-05	0.000166439	Hpd	4-hydroxyphenylpyruvic acid dioxygenase [Source:MGI Symbol;Acc:MGI:96213]
ENSMUST00000109460	0	61	375.967	8.554	5.10284e-08	6.15378e-07	Zhx3	zinc fingers and homeoboxes 3 [Source:MGI Symbol;Acc:MGI:2444772]
ENSMUST00000168622	0	61	375.686	8.553	2.26951e-07	2.45358e-06	Ppp1r3e	protein phosphatase 1, regulatory subunit 3E [Source:MGI Symbol;Acc:MGI:2145790]
ENSMUST00000150768	0	61	374.179	8.548	2.17281e-08	2.77437e-07	Kctd9	potassium channel tetramerisation domain containing 9 [Source:MGI Symbol;Acc:MGI:2145579]
ENSMUST00000179391	0	60	371.931	8.539	1.52135e-08	1.99179e-07	BC024978	cDNA sequence BC024978 [Source:MGI Symbol;Acc:MGI:3041247]
ENSMUST00000147044	0	60	370.639	8.534	2.53355e-07	2.71447e-06	Trim3	tripartite motif-containing 3 [Source:MGI Symbol;Acc:MGI:1860040]
ENSMUST00000041042	0	60	370.507	8.533	1.18132e-07	1.34773e-06	Tbc1d10a	TBC1 domain family, member 10a [Source:MGI Symbol;Acc:MGI:2144164]
ENSMUST00000184980	0	60	369.54	8.53	1.34262e-08	1.77073e-07	Prorp	RIKEN cDNA 1110008L16 gene [Source:MGI Symbol;Acc:MGI:1913382]
ENSMUST00000132449	0	58	357.881	8.483	2.5204e-06	2.21791e-05	Pdhx	pyruvate dehydrogenase complex, component X [Source:MGI Symbol;Acc:MGI:1351627]
ENSMUST00000057188	0	58	357.381	8.481	8.88169e-08	1.03453e-06	Cnr1	cannabinoid receptor 1 (brain) [Source:MGI Symbol;Acc:MGI:104615]
ENSMUST00000206198	0	58	356.714	8.479	0.000265118	0.00150564	Ern2	endoplasmic reticulum (ER) to nucleus signalling 2 [Source:MGI Symbol;Acc:MGI:1349436]
ENSMUST00000166388	0	58	355.59	8.474	4.59519e-05	0.000309573	Psd4	pleckstrin and Sec7 domain containing 4 [Source:MGI Symbol;Acc:MGI:2674093]
ENSMUST00000111205	0	58	354.53	8.47	4.19283e-08	5.12317e-07	Bud23	BUD23, rRNA methyltransferase and ribosome maturation factor [Source:MGI Symbol;Acc:MGI:1913388]
ENSMUST00000189124	0	58	354.597	8.47	1.80067e-05	0.000132368	Aldh3b3	aldehyde dehydrogenase 3 family, member B3 [Source:MGI Symbol;Acc:MGI:1920708]
ENSMUST00000192702	0	56	349.768	8.45	2.38932e-07	2.57437e-06	Uck2	uridine-cytidine kinase 2 [Source:MGI Symbol;Acc:MGI:1931744]
ENSMUST00000027839	0	56	345.5	8.433	1.55526e-07	1.73431e-06	Uck2	uridine-cytidine kinase 2 [Source:MGI Symbol;Acc:MGI:1931744]
ENSMUST00000203940	0	56	345.329	8.432	8.35109e-08	9.77493e-07	Ppp4r2	protein phosphatase 4, regulatory subunit 2 [Source:MGI Symbol;Acc:MGI:3027896]
ENSMUST00000149537	0	56	341.95	8.418	1.1749e-05	9.03412e-05	Fastk	Fas-activated serine/threonine kinase [Source:MGI Symbol;Acc:MGI:1913837]
ENSMUST00000105352	0	55	339.246	8.406	1.68677e-07	1.86652e-06	Adamtsl5	ADAMTS-like 5 [Source:MGI Symbol;Acc:MGI:1913798]
ENSMUST00000020197	0	54	337.957	8.401	0.000103296	0.00064419	Eya3	EYA transcriptional coactivator and phosphatase 3 [Source:MGI Symbol;Acc:MGI:109339]
ENSMUST00000187058	0	55	336.044	8.393	6.50246e-08	7.72306e-07	Dnajb2	DnaJ heat shock protein family (Hsp40) member B2 [Source:MGI Symbol;Acc:MGI:1928739]
ENSMUST00000214276	0	54	334.528	8.386	3.39207e-07	3.54615e-06	Gm48832	predicted gene, 48832 [Source:MGI Symbol;Acc:MGI:6098557]
ENSMUST00000159397	0	54	333.579	8.382	5.98796e-08	7.14158e-07	Wnk1	WNK lysine deficient protein kinase 1 [Source:MGI Symbol;Acc:MGI:2442092]
ENSMUST00000046071	0	104	328.867	8.361	8.82851e-06	6.95353e-05	Klhdc8a	kelch domain containing 8A [Source:MGI Symbol;Acc:MGI:2442630]
ENSMUST00000233422	0	53	327.265	8.354	4.36721e-06	3.66798e-05	Memo1	mediator of cell motility 1 [Source:MGI Symbol;Acc:MGI:1924140]
ENSMUST00000230509	0	52	325.25	8.345	7.8195e-06	6.22466e-05	Mapk12	mitogen-activated protein kinase 12 [Source:MGI Symbol;Acc:MGI:1353438]
ENSMUST00000046476	0	52	322.81	8.335	5.35763e-06	4.41193e-05	Dusp12	dual specificity phosphatase 12 [Source:MGI Symbol;Acc:MGI:1890614]
ENSMUST00000028970	2	567	322.182	8.332	1.90645e-34	2.65288e-32	Mylk2	myosin, light polypeptide kinase 2, skeletal muscle [Source:MGI Symbol;Acc:MGI:2139434]
ENSMUST00000148833	0	52	321.198	8.327	3.36589e-07	3.51942e-06	Gpcpd1	glycerophosphocholine phosphodiesterase 1 [Source:MGI Symbol;Acc:MGI:104898]
ENSMUST00000191462	0	52	319.395	8.319	0.000294288	0.00165524	Smim10l1	small integral membrane protein 10 like 1 [Source:MGI Symbol;Acc:MGI:1914379]
ENSMUST00000167888	0	52	319.098	8.318	1.96792e-05	0.000143669	Stard10	START domain containing 10 [Source:MGI Symbol;Acc:MGI:1860093]
ENSMUST00000024831	0	52	319.177	8.318	4.78474e-05	0.000321173	Tff1	trefoil factor 1 [Source:MGI Symbol;Acc:MGI:88135]
ENSMUST00000055497	0	52	317.926	8.313	8.81614e-07	8.51709e-06	Taf9b	TATA-box binding protein associated factor 9B [Source:MGI Symbol;Acc:MGI:3039562]
ENSMUST00000193895	0	52	316.933	8.308	7.36661e-07	7.25512e-06	Klhdc8b	kelch domain containing 8B [Source:MGI Symbol;Acc:MGI:1925517]
ENSMUST00000081945	3	930	313.448	8.292	1.71698e-37	2.82053e-35	Krt87	keratin 87 [Source:MGI Symbol;Acc:MGI:3665486]
ENSMUST00000102676	0	50	312.369	8.287	2.17922e-05	0.00015751	Lnpk	lunapark, ER junction formation factor [Source:MGI Symbol;Acc:MGI:1918115]
ENSMUST00000156276	0	50	311.203	8.282	1.75703e-07	1.93827e-06	Cd209f	CD209f antigen [Source:MGI Symbol;Acc:MGI:1916392]
ENSMUST00000220519	0	50	310.028	8.276	2.5823e-07	2.76101e-06	Crppa	isoprenoid synthase domain containing [Source:MGI Symbol;Acc:MGI:1923097]
ENSMUST00000129745	0	50	306.9	8.262	3.15266e-07	3.31521e-06	Tcea2	transcription elongation factor A (SII), 2 [Source:MGI Symbol;Acc:MGI:107368]
ENSMUST00000164166	0	50	304.942	8.252	2.5368e-07	2.71693e-06	Cct3	chaperonin containing Tcp1, subunit 3 (gamma) [Source:MGI Symbol;Acc:MGI:104708]
ENSMUST00000200095	0	50	304.725	8.251	0.000288738	0.00162641	Gpr87	G protein-coupled receptor 87 [Source:MGI Symbol;Acc:MGI:1934133]
ENSMUST00000199368	0	49	302.613	8.241	6.26914e-07	6.25834e-06	Rhbdd2	rhomboid domain containing 2 [Source:MGI Symbol;Acc:MGI:1915612]
ENSMUST00000115631	0	49	302.023	8.239	3.79301e-05	0.00026049	Diaph1	diaphanous related formin 1 [Source:MGI Symbol;Acc:MGI:1194490]
ENSMUST00000179758	0	48	295.729	8.208	0.000166245	0.000990952	Adtrp	androgen dependent TFPI regulating protein [Source:MGI Symbol;Acc:MGI:1924596]
ENSMUST00000149455	0	48	294.715	8.203	0.000131217	0.000799957	Pde3b	phosphodiesterase 3B, cGMP-inhibited [Source:MGI Symbol;Acc:MGI:1333863]
ENSMUST00000037048	1	355	293.975	8.2	2.0388e-07	2.22556e-06	Mmd2	monocyte to macrophage differentiation-associated 2 [Source:MGI Symbol;Acc:MGI:1922354]
ENSMUST00000176332	0	48	291.511	8.187	8.50674e-07	8.24932e-06	Cfb	complement factor B [Source:MGI Symbol;Acc:MGI:105975]
ENSMUST00000088169	0	47	290.679	8.183	3.1615e-07	3.32329e-06	Rtn3	reticulon 3 [Source:MGI Symbol;Acc:MGI:1339970]
ENSMUST00000023797	4	1088	286.93	8.165	1.51304e-22	9.08313e-21	Krt4	keratin 4 [Source:MGI Symbol;Acc:MGI:96701]
ENSMUST00000162049	0	46	285.828	8.159	3.66161e-07	3.80573e-06	Slc4a8	solute carrier family 4 (anion exchanger), member 8 [Source:MGI Symbol;Acc:MGI:1928745]
ENSMUST00000003074	0	46	285.631	8.158	1.90203e-05	0.00013923	Apoc2	apolipoprotein C-II [Source:MGI Symbol;Acc:MGI:88054]
ENSMUST00000159333	0	46	284.634	8.153	3.68057e-07	3.82357e-06	Stk19	serine/threonine kinase 19 [Source:MGI Symbol;Acc:MGI:1860085]
ENSMUST00000114325	0	46	284.269	8.151	1.20512e-06	1.13412e-05	Orc2	origin recognition complex, subunit 2 [Source:MGI Symbol;Acc:MGI:1328306]
ENSMUST00000174195	0	90	284.122	8.15	2.16135e-09	3.20684e-08	Trim15	tripartite motif-containing 15 [Source:MGI Symbol;Acc:MGI:1916347]
ENSMUST00000151059	0	46	282.288	8.141	0.000427593	0.0023068	Bnip3l	BCL2/adenovirus E1B interacting protein 3-like [Source:MGI Symbol;Acc:MGI:1332659]
ENSMUST00000170584	0	46	282.062	8.14	9.22351e-07	8.88131e-06	Card10	caspase recruitment domain family, member 10 [Source:MGI Symbol;Acc:MGI:2146012]
ENSMUST00000230205	0	46	280.84	8.134	0.00083432	0.00415896	Krt6a	keratin 6A [Source:MGI Symbol;Acc:MGI:1100845]
ENSMUST00000177939	0	46	279.561	8.127	4.62724e-07	4.7313e-06	Fkbp5	FK506 binding protein 5 [Source:MGI Symbol;Acc:MGI:104670]
ENSMUST00000107881	0	46	279.309	8.126	4.42486e-06	3.71205e-05	Hlf	hepatic leukemia factor [Source:MGI Symbol;Acc:MGI:96108]
ENSMUST00000209892	0	45	278.935	8.124	1.14132e-06	1.07797e-05	Cd151	CD151 antigen [Source:MGI Symbol;Acc:MGI:1096360]
ENSMUST00000066849	0	46	278.59	8.122	5.0248e-07	5.10733e-06	Lef1	lymphoid enhancer binding factor 1 [Source:MGI Symbol;Acc:MGI:96770]
ENSMUST00000034586	0	45	278.226	8.12	0.000157644	0.000944988	Apoc3	apolipoprotein C-III [Source:MGI Symbol;Acc:MGI:88055]
ENSMUST00000217198	0	45	277.027	8.114	1.7157e-06	1.56604e-05	Olfm2	olfactomedin 2 [Source:MGI Symbol;Acc:MGI:3045350]
ENSMUST00000221470	0	45	276.646	8.112	6.29254e-07	6.27951e-06	Drd1	dopamine receptor D1 [Source:MGI Symbol;Acc:MGI:99578]
ENSMUST00000168039	0	44	274.045	8.098	7.09305e-07	7.01486e-06	Pdgfd	platelet-derived growth factor, D polypeptide [Source:MGI Symbol;Acc:MGI:1919035]
ENSMUST00000162569	0	44	273.385	8.095	9.52057e-06	7.44421e-05	Vti1b	vesicle transport through interaction with t-SNAREs 1B [Source:MGI Symbol;Acc:MGI:1855688]
ENSMUST00000132648	0	44	268.059	8.066	2.01711e-05	0.000146886	Crlf1	cytokine receptor-like factor 1 [Source:MGI Symbol;Acc:MGI:1340030]
ENSMUST00000148930	0	43	266.149	8.056	1.29335e-05	9.85237e-05	Nfia	nuclear factor I/A [Source:MGI Symbol;Acc:MGI:108056]
ENSMUST00000219774	0	43	265.035	8.05	2.46847e-05	0.000176393	Gucd1	guanylyl cyclase domain containing 1 [Source:MGI Symbol;Acc:MGI:1916028]
ENSMUST00000058096	0	43	265.04	8.05	4.91556e-05	0.00032903	Nsd2	nuclear receptor binding SET domain protein 2 [Source:MGI Symbol;Acc:MGI:1276574]
ENSMUST00000114960	0	42	264.652	8.048	1.23629e-06	1.16193e-05	Kalrn	kalirin, RhoGEF kinase [Source:MGI Symbol;Acc:MGI:2685385]
ENSMUST00000224760	0	43	263.765	8.043	0.000306645	0.001718	Lrtm1	leucine-rich repeats and transmembrane domains 1 [Source:MGI Symbol;Acc:MGI:2442106]
ENSMUST00000110103	3	772	263.586	8.042	1.46075e-33	1.9252e-31	Gdf15	growth differentiation factor 15 [Source:MGI Symbol;Acc:MGI:1346047]
ENSMUST00000123300	0	43	263.347	8.041	1.56972e-06	1.44406e-05	Tshz2	teashirt zinc finger family member 2 [Source:MGI Symbol;Acc:MGI:2153084]
ENSMUST00000197574	4	932	262.009	8.033	0.00388329	0.015746	Cd36	CD36 molecule [Source:MGI Symbol;Acc:MGI:107899]
ENSMUST00000153661	0	42	261.334	8.03	2.55841e-06	2.24722e-05	Tatdn2	TatD DNase domain containing 2 [Source:MGI Symbol;Acc:MGI:3576210]
ENSMUST00000136885	3	759	260.248	8.024	1.96979e-06	1.77479e-05	Pck1	phosphoenolpyruvate carboxykinase 1, cytosolic [Source:MGI Symbol;Acc:MGI:97501]
ENSMUST00000021968	1	152	260.383	8.024	1.76925e-05	0.000130259	Pitx1	paired-like homeodomain transcription factor 1 [Source:MGI Symbol;Acc:MGI:107374]
ENSMUST00000091224	0	42	256.243	8.001	2.51413e-06	2.21341e-05	Sardh	sarcosine dehydrogenase [Source:MGI Symbol;Acc:MGI:2183102]
ENSMUST00000174029	0	42	255.082	7.995	4.0418e-06	3.4172e-05	H2-Ke6	H2-K region expressed gene 6 [Source:MGI Symbol;Acc:MGI:95911]
ENSMUST00000149698	0	41	254.285	7.99	2.05292e-06	1.84274e-05	B4galt5	UDP-Gal:betaGlcNAc beta 1,4-galactosyltransferase, polypeptide 5 [Source:MGI Symbol;Acc:MGI:1927169]
ENSMUST00000198932	0	41	253.448	7.986	1.87913e-05	0.000137713	Tnrc18	trinucleotide repeat containing 18 [Source:MGI Symbol;Acc:MGI:3648294]
ENSMUST00000206748	0	40	250.324	7.968	1.97181e-05	0.000143916	Rps13	ribosomal protein S13 [Source:MGI Symbol;Acc:MGI:1915302]
ENSMUST00000233765	0	40	249.433	7.963	6.07143e-05	0.000398596	Fut4-ps1	0
ENSMUST00000148302	0	40	249.307	7.962	0.000620722	0.0032067	Mup10	major urinary protein 10 [Source:MGI Symbol;Acc:MGI:1924164]
ENSMUST00000119551	0	40	248.686	7.958	1.36931e-05	0.000103676	Gm12070	predicted gene 12070 [Source:MGI Symbol;Acc:MGI:3650751]
ENSMUST00000052949	0	40	248.454	7.957	7.31268e-05	0.000469951	Hk3	hexokinase 3 [Source:MGI Symbol;Acc:MGI:2670962]
ENSMUST00000119603	0	40	247.886	7.954	3.91949e-06	3.32556e-05	Stambpl1	STAM binding protein like 1 [Source:MGI Symbol;Acc:MGI:1923880]
ENSMUST00000018971	0	40	246.506	7.945	2.11463e-06	1.8928e-05	Brsk2	BR serine/threonine kinase 2 [Source:MGI Symbol;Acc:MGI:1923020]
ENSMUST00000118215	0	40	243.1	7.925	0.00122034	0.00580271	Lctl	lactase-like [Source:MGI Symbol;Acc:MGI:2183549]
ENSMUST00000130269	0	39	241.211	7.914	2.54349e-06	2.23583e-05	Map2k3	mitogen-activated protein kinase kinase 3 [Source:MGI Symbol;Acc:MGI:1346868]
ENSMUST00000108324	0	38	238.106	7.895	0.000131353	0.000800549	Ccne2	cyclin E2 [Source:MGI Symbol;Acc:MGI:1329034]
ENSMUST00000198332	0	38	236.888	7.888	3.35282e-06	2.87798e-05	Lrig2	leucine-rich repeats and immunoglobulin-like domains 2 [Source:MGI Symbol;Acc:MGI:2443718]
ENSMUST00000165797	0	38	232.784	7.863	3.94237e-06	3.3425e-05	Ehd1	EH-domain containing 1 [Source:MGI Symbol;Acc:MGI:1341878]
ENSMUST00000143139	0	38	230.974	7.852	7.62964e-05	0.000488568	Dus1l	dihydrouridine synthase 1-like (S. cerevisiae) [Source:MGI Symbol;Acc:MGI:1915980]
ENSMUST00000023718	11	2516	230.993	7.852	8.55418e-05	0.000543642	Krt83	keratin 83 [Source:MGI Symbol;Acc:MGI:3690448]
ENSMUST00000161792	0	37	230.248	7.847	1.33064e-05	0.000101083	Ciapin1	cytokine induced apoptosis inhibitor 1 [Source:MGI Symbol;Acc:MGI:1922083]
ENSMUST00000162582	0	37	228.696	7.837	0.000802461	0.00401776	Insig2	insulin induced gene 2 [Source:MGI Symbol;Acc:MGI:1920249]
ENSMUST00000186446	0	37	228.304	7.835	1.38695e-05	0.000104763	Myb	myeloblastosis oncogene [Source:MGI Symbol;Acc:MGI:97249]
ENSMUST00000109543	0	37	227.759	7.831	0.000238504	0.00137066	Vcan	versican [Source:MGI Symbol;Acc:MGI:102889]
ENSMUST00000070968	0	37	227.315	7.829	1.7817e-05	0.000131142	Stat1	signal transducer and activator of transcription 1 [Source:MGI Symbol;Acc:MGI:103063]
ENSMUST00000143380	8	1792	226.295	7.822	7.54321e-22	4.2507e-20	Aldh3b2	aldehyde dehydrogenase 3 family, member B2 [Source:MGI Symbol;Acc:MGI:2147613]
ENSMUST00000223631	0	36	225.855	7.819	6.71249e-05	0.000435875	3830406C13Rik	RIKEN cDNA 3830406C13 gene [Source:MGI Symbol;Acc:MGI:1917937]
ENSMUST00000228312	0	36	225.569	7.817	0.000152928	0.000918739	Nwd1	NACHT and WD repeat domain containing 1 [Source:MGI Symbol;Acc:MGI:2442268]
ENSMUST00000234773	0	36	224	7.807	2.15527e-05	0.000155897	BC004004	cDNA sequence BC004004 [Source:MGI Symbol;Acc:MGI:2136782]
ENSMUST00000105970	0	36	223.559	7.805	0.000659664	0.00338155	Epb41	erythrocyte membrane protein band 4.1 [Source:MGI Symbol;Acc:MGI:95401]
ENSMUST00000149955	0	36	223.198	7.802	2.45279e-05	0.000175403	Nop56	NOP56 ribonucleoprotein [Source:MGI Symbol;Acc:MGI:1914384]
ENSMUST00000217656	0	36	222.632	7.799	0.000205757	0.00119869	Uaca	uveal autoantigen with coiled-coil domains and ankyrin repeats [Source:MGI Symbol;Acc:MGI:1919815]
ENSMUST00000094756	0	36	222.208	7.796	9.21094e-06	7.22002e-05	Rbm47	RNA binding motif protein 47 [Source:MGI Symbol;Acc:MGI:2384294]
ENSMUST00000201637	0	36	221.866	7.794	9.38807e-06	7.34481e-05	Ccnd2	cyclin D2 [Source:MGI Symbol;Acc:MGI:88314]
ENSMUST00000233621	0	36	221.737	7.793	7.19271e-05	0.000463332	Xdh	xanthine dehydrogenase [Source:MGI Symbol;Acc:MGI:98973]
ENSMUST00000118755	0	36	220.877	7.787	2.74751e-05	0.000194514	Prss36	protease, serine 36 [Source:MGI Symbol;Acc:MGI:1924863]
ENSMUST00000114359	0	36	220.256	7.783	8.08541e-06	6.41318e-05	Tnip2	TNFAIP3 interacting protein 2 [Source:MGI Symbol;Acc:MGI:2386643]
ENSMUST00000205274	0	36	219.499	7.778	7.15234e-06	5.74381e-05	Snhg1	small nucleolar RNA host gene 1 [Source:MGI Symbol;Acc:MGI:3763743]
ENSMUST00000066537	0	36	217.209	7.763	0.000131727	0.000802471	Chil5	chitinase-like 5 [Source:MGI Symbol;Acc:MGI:2676649]
ENSMUST00000190484	0	36	217.209	7.763	0.000131727	0.000802471	Asb1	ankyrin repeat and SOCS box-containing 1 [Source:MGI Symbol;Acc:MGI:1929735]
ENSMUST00000227880	0	35	216.366	7.757	8.26973e-06	6.54579e-05	Slc22a17	solute carrier family 22 (organic cation transporter), member 17 [Source:MGI Symbol;Acc:MGI:1926225]
ENSMUST00000090040	0	35	215.95	7.755	1.41103e-05	0.000106484	Ldb3	LIM domain binding 3 [Source:MGI Symbol;Acc:MGI:1344412]
ENSMUST00000096990	0	34	214.205	7.743	9.30662e-06	7.28705e-05	Cdc45	cell division cycle 45 [Source:MGI Symbol;Acc:MGI:1338073]
ENSMUST00000210253	0	68	214.131	7.742	8.12299e-08	9.53715e-07	Gm5608	predicted gene 5608 [Source:MGI Symbol;Acc:MGI:3779504]
ENSMUST00000196391	0	34	212.822	7.734	1.76393e-05	0.000129934	Muc3a	mucin 3A, cell surface associated [Source:MGI Symbol;Acc:MGI:3588263]
ENSMUST00000205888	0	34	212.169	7.729	0.00376251	0.0153267	Tlcd3b	family with sequence similarity 57, member B [Source:MGI Symbol;Acc:MGI:1916202]
ENSMUST00000093855	0	34	209.128	7.708	1.17938e-05	9.06001e-05	Scn2b	sodium channel, voltage-gated, type II, beta [Source:MGI Symbol;Acc:MGI:106921]
ENSMUST00000209165	0	34	207.551	7.697	3.10794e-05	0.000217693	Zfand6	zinc finger, AN1-type domain 6 [Source:MGI Symbol;Acc:MGI:1929510]
ENSMUST00000154777	0	34	207.183	7.695	1.40368e-05	0.000105985	Acsl3	acyl-CoA synthetase long-chain family member 3 [Source:MGI Symbol;Acc:MGI:1921455]
ENSMUST00000185569	0	34	206.838	7.692	0.000207284	0.0012066	Itm2c	integral membrane protein 2C [Source:MGI Symbol;Acc:MGI:1927594]
ENSMUST00000161088	0	34	205.997	7.686	0.00193896	0.00863466	Cmbl	carboxymethylenebutenolidase-like (Pseudomonas) [Source:MGI Symbol;Acc:MGI:1916824]
ENSMUST00000108078	0	34	205.151	7.681	0.000219441	0.00126912	Abhd18	abhydrolase domain containing 18 [Source:MGI Symbol;Acc:MGI:1915468]
ENSMUST00000034692	0	33	204.605	7.677	2.23809e-05	0.000161398	Olfm2	olfactomedin 2 [Source:MGI Symbol;Acc:MGI:3045350]
ENSMUST00000233245	0	33	204.051	7.673	1.59775e-05	0.000119055	Emilin2	elastin microfibril interfacer 2 [Source:MGI Symbol;Acc:MGI:2389136]
ENSMUST00000165429	0	32	202.863	7.664	1.60434e-05	0.000119453	Rcbtb2	regulator of chromosome condensation (RCC1) and BTB (POZ) domain containing protein 2 [Source:MGI Symbol;Acc:MGI:1917200]
ENSMUST00000179804	0	33	202.035	7.658	0.00028631	0.00161401	Cldn12	claudin 12 [Source:MGI Symbol;Acc:MGI:1929288]
ENSMUST00000124522	0	33	201.875	7.657	0.00205007	0.00907025	Smkr-ps	smal lysine rich protein 1, pseudogene [Source:MGI Symbol;Acc:MGI:1923669]
ENSMUST00000109795	0	32	201.309	7.653	4.03084e-05	0.000274946	Plagl2	pleiomorphic adenoma gene-like 2 [Source:MGI Symbol;Acc:MGI:1933165]
ENSMUST00000145331	0	32	197.016	7.622	3.2109e-05	0.000224185	Kpna2	karyopherin (importin) alpha 2 [Source:MGI Symbol;Acc:MGI:103561]
ENSMUST00000170553	0	32	196.813	7.621	2.3107e-05	0.000166154	Mtdh	metadherin [Source:MGI Symbol;Acc:MGI:1914404]
ENSMUST00000023720	0	32	195.598	7.612	0.00362727	0.014855	Krt84	keratin 84 [Source:MGI Symbol;Acc:MGI:96700]
ENSMUST00000136526	0	32	194.915	7.607	0.000175216	0.00103881	Sphk1	sphingosine kinase 1 [Source:MGI Symbol;Acc:MGI:1316649]
ENSMUST00000146959	0	32	193.7	7.598	0.000802869	0.00401932	Slc7a10	solute carrier family 7 (cationic amino acid transporter, y+ system), member 10 [Source:MGI Symbol;Acc:MGI:1858261]
ENSMUST00000023709	136	26249	192.677	7.59	1.78908e-05	0.000131618	Krt5	keratin 5 [Source:MGI Symbol;Acc:MGI:96702]
ENSMUST00000124350	0	31	190.681	7.575	0.000432728	0.00233121	Sgk1	serum/glucocorticoid regulated kinase 1 [Source:MGI Symbol;Acc:MGI:1340062]
ENSMUST00000179433	0	31	190.589	7.574	0.00107208	0.00518589	Aldh3b3	aldehyde dehydrogenase 3 family, member B3 [Source:MGI Symbol;Acc:MGI:1920708]
ENSMUST00000228731	0	30	189.953	7.569	7.83376e-05	0.000500967	Myh6	myosin, heavy polypeptide 6, cardiac muscle, alpha [Source:MGI Symbol;Acc:MGI:97255]
ENSMUST00000100302	0	30	189.361	7.565	3.2023e-05	0.000223619	Prkca	protein kinase C, alpha [Source:MGI Symbol;Acc:MGI:97595]
ENSMUST00000114823	0	30	189.361	7.565	3.2023e-05	0.000223619	Mkrn1	makorin, ring finger protein, 1 [Source:MGI Symbol;Acc:MGI:1859353]
ENSMUST00000166617	0	30	188.103	7.555	0.000291591	0.001642	Dlk2	delta like non-canonical Notch ligand 2 [Source:MGI Symbol;Acc:MGI:2146838]
ENSMUST00000185197	0	30	187.984	7.554	6.17286e-05	0.000404407	Dusp15	dual specificity phosphatase-like 15 [Source:MGI Symbol;Acc:MGI:1934928]
ENSMUST00000088049	4	712	186.344	7.542	3.49209e-37	5.56125e-35	Krt86	keratin 86 [Source:MGI Symbol;Acc:MGI:109362]
ENSMUST00000198966	0	30	186.228	7.541	3.81129e-05	0.000261558	Cox19	cytochrome c oxidase assembly protein 19 [Source:MGI Symbol;Acc:MGI:1915283]
ENSMUST00000155097	0	30	185.561	7.536	0.00038538	0.00210321	Dok7	docking protein 7 [Source:MGI Symbol;Acc:MGI:3584043]
ENSMUST00000201452	0	30	184.845	7.53	0.000146135	0.000881997	Hsph1	heat shock 105kDa/110kDa protein 1 [Source:MGI Symbol;Acc:MGI:105053]
ENSMUST00000126909	0	30	183.874	7.523	6.98195e-05	0.000451226	Dph7	diphthamine biosynethesis 7 [Source:MGI Symbol;Acc:MGI:1914478]
ENSMUST00000139003	0	29	181.151	7.501	4.7902e-05	0.000321427	Pnkp	polynucleotide kinase 3'- phosphatase [Source:MGI Symbol;Acc:MGI:1891698]
ENSMUST00000166457	0	29	181.151	7.501	4.7902e-05	0.000321427	Slc6a12	solute carrier family 6 (neurotransmitter transporter, betaine/GABA), member 12 [Source:MGI Symbol;Acc:MGI:95628]
ENSMUST00000020554	0	29	180.178	7.493	5.1124e-05	0.00034117	Madcam1	mucosal vascular addressin cell adhesion molecule 1 [Source:MGI Symbol;Acc:MGI:103579]
ENSMUST00000145471	0	29	178.786	7.482	7.31935e-05	0.000470274	Dhcr7	7-dehydrocholesterol reductase [Source:MGI Symbol;Acc:MGI:1298378]
ENSMUST00000214915	0	28	178.018	7.476	5.63649e-05	0.000372588	C2cd2l	C2 calcium-dependent domain containing 2-like [Source:MGI Symbol;Acc:MGI:1919014]
ENSMUST00000111135	0	28	177.325	7.47	0.000451495	0.0024223	Fbxo3	F-box protein 3 [Source:MGI Symbol;Acc:MGI:1929084]
ENSMUST00000068291	7	1236	177.06	7.468	1.8596e-07	2.04043e-06	H2-Q10	histocompatibility 2, Q region locus 10 [Source:MGI Symbol;Acc:MGI:95929]
ENSMUST00000168457	0	29	176.882	7.467	0.0046926	0.0185105	Utf1	undifferentiated embryonic cell transcription factor 1 [Source:MGI Symbol;Acc:MGI:1276125]
ENSMUST00000198796	0	28	176.637	7.465	9.93678e-05	0.000622539	Celf3	CUGBP, Elav-like family member 3 [Source:MGI Symbol;Acc:MGI:1926034]
ENSMUST00000234361	0	28	176.456	7.463	0.000144479	0.000873181	Cyp1b1	cytochrome P450, family 1, subfamily b, polypeptide 1 [Source:MGI Symbol;Acc:MGI:88590]
ENSMUST00000147881	0	28	176.213	7.461	0.000865422	0.00429683	Sec11a	SEC11 homolog A, signal peptidase complex subunit [Source:MGI Symbol;Acc:MGI:1929464]
ENSMUST00000131048	2	339	175.985	7.459	0.00141704	0.00660653	Slc7a10	solute carrier family 7 (cationic amino acid transporter, y+ system), member 10 [Source:MGI Symbol;Acc:MGI:1858261]
ENSMUST00000185220	0	28	175.098	7.452	7.17978e-05	0.000462603	Vmn1r90	vomeronasal 1 receptor 90 [Source:MGI Symbol;Acc:MGI:3612342]
ENSMUST00000001872	0	28	174.79	7.449	0.00313699	0.0131015	Hoxd13	homeobox D13 [Source:MGI Symbol;Acc:MGI:96205]
ENSMUST00000154975	1	104	174.103	7.444	1.44394e-09	2.19758e-08	Lyar	Ly1 antibody reactive clone [Source:MGI Symbol;Acc:MGI:107470]
ENSMUST00000162159	0	28	174.107	7.444	0.00141159	0.00658539	Lrrc9	leucine rich repeat containing 9 [Source:MGI Symbol;Acc:MGI:1925507]
ENSMUST00000048482	1	202	173.718	7.441	9.37301e-07	9.00862e-06	2010003K11Rik	RIKEN cDNA 2010003K11 gene [Source:MGI Symbol;Acc:MGI:1917111]
ENSMUST00000113055	0	28	172.485	7.43	0.00040203	0.00218347	Shroom3	shroom family member 3 [Source:MGI Symbol;Acc:MGI:1351655]
ENSMUST00000197786	0	28	171.754	7.424	7.93927e-05	0.000507149	Hax1	HCLS1 associated X-1 [Source:MGI Symbol;Acc:MGI:1346319]
ENSMUST00000207813	0	28	171.549	7.422	0.000104774	0.000652773	Acsm5	acyl-CoA synthetase medium-chain family member 5 [Source:MGI Symbol;Acc:MGI:2444086]
ENSMUST00000188933	0	28	171.184	7.419	0.000140313	0.000850709	Kirrel3	kirre like nephrin family adhesion molecule 3 [Source:MGI Symbol;Acc:MGI:1914953]
ENSMUST00000163379	0	28	170.382	7.413	0.000155346	0.000932484	Timm23	translocase of inner mitochondrial membrane 23 [Source:MGI Symbol;Acc:MGI:1858317]
ENSMUST00000231622	0	28	169.808	7.408	8.67261e-05	0.000550193	Septin5	septin 5 [Source:MGI Symbol;Acc:MGI:1195461]
ENSMUST00000144562	0	27	167.256	7.386	0.000197097	0.00115339	Smim14	small integral membrane protein 14 [Source:MGI Symbol;Acc:MGI:1915802]
ENSMUST00000131384	0	26	166.086	7.376	0.000235825	0.00135676	Grwd1	glutamate-rich WD repeat containing 1 [Source:MGI Symbol;Acc:MGI:2141989]
ENSMUST00000100201	3	435	165.799	7.373	0.00325424	0.0135244	Sphk1	sphingosine kinase 1 [Source:MGI Symbol;Acc:MGI:1316649]
ENSMUST00000182238	0	26	165.118	7.367	0.000285378	0.00160939	Rian	RNA imprinted and accumulated in nucleus [Source:MGI Symbol;Acc:MGI:1922995]
ENSMUST00000234928	0	26	164.13	7.359	0.000250729	0.00143144	Nubp2	nucleotide binding protein 2 [Source:MGI Symbol;Acc:MGI:1347072]
ENSMUST00000173274	0	26	163.765	7.355	0.00276145	0.0117367	Gne	glucosamine (UDP-N-acetyl)-2-epimerase/N-acetylmannosamine kinase [Source:MGI Symbol;Acc:MGI:1354951]
ENSMUST00000164563	0	26	162.959	7.348	0.00025749	0.00146697	Rbm28	RNA binding motif protein 28 [Source:MGI Symbol;Acc:MGI:2655711]
ENSMUST00000059082	0	26	161.596	7.336	0.000139064	0.000844297	Aipl1	aryl hydrocarbon receptor-interacting protein-like 1 [Source:MGI Symbol;Acc:MGI:2148800]
ENSMUST00000130053	0	26	161.385	7.334	0.000138124	0.000838857	Naa80	N(alpha)-acetyltransferase 80, NatH catalytic subunit [Source:MGI Symbol;Acc:MGI:1888902]
ENSMUST00000129489	0	26	160.741	7.329	0.00144297	0.0067056	Mindy3	MINDY lysine 48 deubiquitinase 3 [Source:MGI Symbol;Acc:MGI:1914210]
ENSMUST00000138260	0	26	160.204	7.324	0.000176015	0.00104312	Kxd1	KxDL motif containing 1 [Source:MGI Symbol;Acc:MGI:1922870]
ENSMUST00000214275	0	26	160.019	7.322	0.000282015	0.00159245	Acy1	aminoacylase 1 [Source:MGI Symbol;Acc:MGI:87913]
ENSMUST00000150629	0	26	159.863	7.321	0.000545957	0.00286737	Pck1	phosphoenolpyruvate carboxykinase 1, cytosolic [Source:MGI Symbol;Acc:MGI:97501]
ENSMUST00000106554	0	26	159.228	7.315	0.000168692	0.00100408	Grin2c	glutamate receptor, ionotropic, NMDA2C (epsilon 3) [Source:MGI Symbol;Acc:MGI:95822]
ENSMUST00000159048	0	26	159.228	7.315	0.000168692	0.00100408	Cacna1h	calcium channel, voltage-dependent, T type, alpha 1H subunit [Source:MGI Symbol;Acc:MGI:1928842]
ENSMUST00000117202	6	924	159.13	7.314	1.19663e-20	6.14182e-19	Gm10600	predicted gene 10600 [Source:MGI Symbol;Acc:MGI:3710628]
ENSMUST00000223322	0	26	159.108	7.314	0.00154397	0.00710867	Rnaseh1	ribonuclease H1 [Source:MGI Symbol;Acc:MGI:1335073]
ENSMUST00000113763	0	26	158.738	7.311	0.000993387	0.00484862	Odf2	outer dense fiber of sperm tails 2 [Source:MGI Symbol;Acc:MGI:1098824]
ENSMUST00000117173	0	26	157.881	7.303	0.000407638	0.00221008	Clec4a3	C-type lectin domain family 4, member a3 [Source:MGI Symbol;Acc:MGI:1920399]
ENSMUST00000007272	28	4458	157.779	7.302	7.09843e-07	7.01897e-06	Krt14	keratin 14 [Source:MGI Symbol;Acc:MGI:96688]
ENSMUST00000167591	0	24	153.868	7.266	0.00130749	0.00616545	Cnfn	cornifelin [Source:MGI Symbol;Acc:MGI:1919633]
ENSMUST00000126575	0	24	152.782	7.255	0.000404552	0.00219592	Cbr4	carbonyl reductase 4 [Source:MGI Symbol;Acc:MGI:2384567]
ENSMUST00000227147	0	24	152.2	7.25	0.000218216	0.00126263	Ero1a	ERO1-like (S. cerevisiae) [Source:MGI Symbol;Acc:MGI:1354385]
ENSMUST00000041892	0	24	151.634	7.244	0.000669868	0.00342711	Wdr19	WD repeat domain 19 [Source:MGI Symbol;Acc:MGI:2443231]
ENSMUST00000213866	1	186	150.564	7.234	6.33509e-07	6.31977e-06	Sparc	secreted acidic cysteine rich glycoprotein [Source:MGI Symbol;Acc:MGI:98373]
ENSMUST00000231777	0	24	150.445	7.233	0.000382862	0.00209026	Dlg2	discs large MAGUK scaffold protein 2 [Source:MGI Symbol;Acc:MGI:1344351]
ENSMUST00000077146	0	47	149.602	7.225	0.000481871	0.00256773	Dsg1a	desmoglein 1 alpha [Source:MGI Symbol;Acc:MGI:94930]
ENSMUST00000113825	122	18186	149.104	7.22	3.23936e-06	2.78685e-05	Pcx	pyruvate carboxylase [Source:MGI Symbol;Acc:MGI:97520]
ENSMUST00000098032	1	87	148.77	7.217	0.013475	0.0449618	Tlcd3b	family with sequence similarity 57, member B [Source:MGI Symbol;Acc:MGI:1916202]
ENSMUST00000231322	0	24	148.671	7.216	0.000458605	0.00245539	Tmem191	transmembrane protein 191C [Source:MGI Symbol;Acc:MGI:107238]
ENSMUST00000202431	0	24	148.295	7.212	0.00472545	0.0186183	Mlxipl	MLX interacting protein-like [Source:MGI Symbol;Acc:MGI:1927999]
ENSMUST00000197791	0	24	147.688	7.206	0.000421108	0.00227417	Pde4dip	phosphodiesterase 4D interacting protein (myomegalin) [Source:MGI Symbol;Acc:MGI:1891434]
ENSMUST00000106169	0	24	147.485	7.204	0.000737382	0.00373156	Fam53b	family with sequence similarity 53, member B [Source:MGI Symbol;Acc:MGI:1925188]
ENSMUST00000106696	0	24	145.73	7.187	0.000368344	0.00202256	Arsg	arylsulfatase G [Source:MGI Symbol;Acc:MGI:1921258]
ENSMUST00000101298	0	24	145.545	7.185	0.000581683	0.00303113	Dok7	docking protein 7 [Source:MGI Symbol;Acc:MGI:3584043]
ENSMUST00000159258	0	24	145.167	7.182	0.000399606	0.00217258	Lmo7	LIM domain only 7 [Source:MGI Symbol;Acc:MGI:1353586]
ENSMUST00000151358	0	24	145.189	7.182	0.00666924	0.0250543	Pdk1	pyruvate dehydrogenase kinase, isoenzyme 1 [Source:MGI Symbol;Acc:MGI:1926119]
ENSMUST00000149162	0	24	144.561	7.176	0.000529842	0.00279452	Dennd2a	DENN/MADD domain containing 2A [Source:MGI Symbol;Acc:MGI:2444961]
ENSMUST00000183272	0	24	144.397	7.174	0.000958056	0.00470139	Gapdh	glyceraldehyde-3-phosphate dehydrogenase [Source:MGI Symbol;Acc:MGI:95640]
ENSMUST00000021787	0	23	143.497	7.165	0.00214069	0.00940957	Tfap2a	transcription factor AP-2, alpha [Source:MGI Symbol;Acc:MGI:104671]
ENSMUST00000202794	0	23	143.163	7.162	0.00402289	0.0162271	Rbm47	RNA binding motif protein 47 [Source:MGI Symbol;Acc:MGI:2384294]
ENSMUST00000222076	0	23	143.163	7.162	0.00402289	0.0162271	Ltc4s	leukotriene C4 synthase [Source:MGI Symbol;Acc:MGI:107498]
ENSMUST00000136887	0	23	142.804	7.158	0.000359947	0.00198252	Alkbh6	alkB homolog 6 [Source:MGI Symbol;Acc:MGI:2142037]
ENSMUST00000041331	2790	397852	142.606	7.156	8.04949e-13	1.87901e-11	Scd1	stearoyl-Coenzyme A desaturase 1 [Source:MGI Symbol;Acc:MGI:98239]
ENSMUST00000108716	1	164	142.601	7.156	3.25282e-05	0.00022676	Aldh3a1	aldehyde dehydrogenase family 3, subfamily A1 [Source:MGI Symbol;Acc:MGI:1353451]
ENSMUST00000154030	2	218	142.047	7.15	5.67568e-09	7.91324e-08	Snhg17	small nucleolar RNA host gene 17 [Source:MGI Symbol;Acc:MGI:1915358]
ENSMUST00000107399	0	23	141.83	7.148	0.000377282	0.00206373	Nt5c3b	5'-nucleotidase, cytosolic IIIB [Source:MGI Symbol;Acc:MGI:1915356]
ENSMUST00000183169	0	23	141.276	7.142	0.00123693	0.00587136	Ank3	ankyrin 3, epithelial [Source:MGI Symbol;Acc:MGI:88026]
ENSMUST00000084433	0	22	140.451	7.134	0.000609129	0.00315294	Acer2	alkaline ceramidase 2 [Source:MGI Symbol;Acc:MGI:1920932]
ENSMUST00000136597	0	22	140.076	7.13	0.00063952	0.00329271	Hsd3b7	hydroxy-delta-5-steroid dehydrogenase, 3 beta- and steroid delta-isomerase 7 [Source:MGI Symbol;Acc:MGI:2141879]
ENSMUST00000211067	0	22	140.076	7.13	0.00063952	0.00329271	Ppfia3	protein tyrosine phosphatase, receptor type, f polypeptide (PTPRF), interacting protein (liprin), alpha 3 [Source:MGI Symbol;Acc:MGI:1924037]
ENSMUST00000201275	0	22	139.672	7.126	0.000430051	0.00231831	Ctbp1	C-terminal binding protein 1 [Source:MGI Symbol;Acc:MGI:1201685]
ENSMUST00000133712	0	22	139.294	7.122	0.000940999	0.00462838	Ccnc	cyclin C [Source:MGI Symbol;Acc:MGI:1858199]
ENSMUST00000155800	0	22	139.151	7.121	0.00187515	0.00839484	Ccdc80	coiled-coil domain containing 80 [Source:MGI Symbol;Acc:MGI:1915146]
ENSMUST00000187785	0	22	138.361	7.112	0.00422409	0.0169102	Atg9a	autophagy related 9A [Source:MGI Symbol;Acc:MGI:2138446]
ENSMUST00000133776	0	22	137.323	7.101	0.000764128	0.00384755	Phf14	PHD finger protein 14 [Source:MGI Symbol;Acc:MGI:1923539]
ENSMUST00000194555	0	22	137.161	7.1	0.00137654	0.00644441	Rgs7	regulator of G protein signaling 7 [Source:MGI Symbol;Acc:MGI:1346089]
ENSMUST00000003351	0	43	136.949	7.097	2.5147e-06	2.21357e-05	Grin2c	glutamate receptor, ionotropic, NMDA2C (epsilon 3) [Source:MGI Symbol;Acc:MGI:95822]
ENSMUST00000064809	0	22	135.182	7.079	0.00106236	0.00514408	Gm9889	predicted gene 9889 [Source:MGI Symbol;Acc:MGI:3642568]
ENSMUST00000085092	0	22	135.182	7.079	0.00106236	0.00514408	Cacna2d2	calcium channel, voltage-dependent, alpha 2/delta subunit 2 [Source:MGI Symbol;Acc:MGI:1929813]
ENSMUST00000140714	0	22	135.182	7.079	0.00106236	0.00514408	Mcmbp	minichromosome maintenance complex binding protein [Source:MGI Symbol;Acc:MGI:1920977]
ENSMUST00000042954	0	22	135.035	7.077	0.00207368	0.00916057	Poln	DNA polymerase N [Source:MGI Symbol;Acc:MGI:2675617]
ENSMUST00000224665	0	22	134.227	7.069	0.0063474	0.0240327	Tfap2a	transcription factor AP-2, alpha [Source:MGI Symbol;Acc:MGI:104671]
ENSMUST00000155413	0	22	134.039	7.067	0.00177709	0.00802728	Relt	RELT tumor necrosis factor receptor [Source:MGI Symbol;Acc:MGI:2443373]
ENSMUST00000207387	0	22	133.845	7.064	0.0113782	0.0390474	Acsm5	acyl-CoA synthetase medium-chain family member 5 [Source:MGI Symbol;Acc:MGI:2444086]
ENSMUST00000169749	0	22	132.826	7.053	0.00831979	0.0301277	Lpl	lipoprotein lipase [Source:MGI Symbol;Acc:MGI:96820]
ENSMUST00000190601	0	22	132.435	7.049	0.000631309	0.00325544	Cntn2	contactin 2 [Source:MGI Symbol;Acc:MGI:104518]
ENSMUST00000184865	0	22	132.233	7.047	0.000819269	0.00409107	Rhbdl1	rhomboid like 1 [Source:MGI Symbol;Acc:MGI:2384891]
ENSMUST00000041703	1	113	131.845	7.043	1.33849e-06	1.24811e-05	Dmkn	dermokine [Source:MGI Symbol;Acc:MGI:1920962]
ENSMUST00000231912	0	21	131.667	7.041	0.000765699	0.00385444	Tfrc	transferrin receptor [Source:MGI Symbol;Acc:MGI:98822]
ENSMUST00000124474	0	21	131.255	7.036	0.000778546	0.00391088	Slc35f6	solute carrier family 35, member F6 [Source:MGI Symbol;Acc:MGI:1922169]
ENSMUST00000161866	0	21	131.07	7.034	0.00120882	0.00575652	Ciart	circadian associated repressor of transcription [Source:MGI Symbol;Acc:MGI:2684975]
ENSMUST00000046168	0	21	130.864	7.032	0.0014549	0.00675226	Mpped1	metallophosphoesterase domain containing 1 [Source:MGI Symbol;Acc:MGI:106316]
ENSMUST00000142207	1	74	130.8	7.031	2.85106e-05	0.00020121	Ctcflos	CCCTC-binding factor (zinc finger protein)-like, opposite strand [Source:MGI Symbol;Acc:MGI:1921411]
ENSMUST00000174728	0	21	130.688	7.03	0.000896043	0.00443198	BC023719	cDNA sequence BC023719 [Source:MGI Symbol;Acc:MGI:3574836]
ENSMUST00000135850	0	21	129.512	7.017	0.000773743	0.00389016	Gm49936	novel transcript
ENSMUST00000224777	0	21	129.512	7.017	0.000773743	0.00389016	Ptprs	protein tyrosine phosphatase, receptor type, S [Source:MGI Symbol;Acc:MGI:97815]
ENSMUST00000046091	0	41	129.016	7.011	0.000152237	0.000915065	Elane	elastase, neutrophil expressed [Source:MGI Symbol;Acc:MGI:2679229]
ENSMUST00000174306	0	21	128.933	7.01	0.00172893	0.00784186	Csnk2b	casein kinase 2, beta polypeptide [Source:MGI Symbol;Acc:MGI:88548]
ENSMUST00000200342	0	20	128.724	7.008	0.0012915	0.00609858	Celf3	CUGBP, Elav-like family member 3 [Source:MGI Symbol;Acc:MGI:1926034]
ENSMUST00000117110	0	20	126.88	6.987	0.00407972	0.0164194	Zfp455	zinc finger protein 455 [Source:MGI Symbol;Acc:MGI:3040708]
ENSMUST00000219651	0	20	126.88	6.987	0.00407972	0.0164194	Tmem200a	transmembrane protein 200A [Source:MGI Symbol;Acc:MGI:1924470]
ENSMUST00000120781	0	20	125.681	6.974	0.00464552	0.0183589	Art3	ADP-ribosyltransferase 3 [Source:MGI Symbol;Acc:MGI:1202729]
ENSMUST00000222322	0	20	125.197	6.968	0.000930852	0.00458319	Map3k9	mitogen-activated protein kinase kinase kinase 9 [Source:MGI Symbol;Acc:MGI:2449952]
ENSMUST00000124963	0	20	124.428	6.959	0.00114736	0.00550362	Syt8	synaptotagmin VIII [Source:MGI Symbol;Acc:MGI:1859867]
ENSMUST00000186785	0	20	124.223	6.957	0.000972055	0.00475827	E330020D12Rik	Riken cDNA E330020D12 gene [Source:MGI Symbol;Acc:MGI:3761270]
ENSMUST00000003079	6	684	124.152	6.956	0.000150816	0.000907572	Prkar2b	protein kinase, cAMP dependent regulatory, type II beta [Source:MGI Symbol;Acc:MGI:97760]
ENSMUST00000209019	0	20	124.017	6.954	0.00113782	0.00546516	Ggn	gametogenetin [Source:MGI Symbol;Acc:MGI:2181461]
ENSMUST00000155334	0	20	123.449	6.948	0.0013466	0.00632076	Gm14216	predicted gene 14216 [Source:MGI Symbol;Acc:MGI:3650218]
ENSMUST00000144705	0	20	122.752	6.94	0.00590473	0.0225879	Snhg12	small nucleolar RNA host gene 12 [Source:MGI Symbol;Acc:MGI:1916721]
ENSMUST00000171203	0	20	122.629	6.938	0.00280387	0.0118923	Ehd1	EH-domain containing 1 [Source:MGI Symbol;Acc:MGI:1341878]
ENSMUST00000135404	0	20	121.091	6.92	0.00115147	0.00551913	Thoc3	THO complex 3 [Source:MGI Symbol;Acc:MGI:1920916]
ENSMUST00000119947	0	20	120.887	6.918	0.0014008	0.00654088	Gm15725	predicted gene 15725 [Source:MGI Symbol;Acc:MGI:3833682]
ENSMUST00000120934	0	19	119.63	6.902	0.00634259	0.0240161	Ptpn2	protein tyrosine phosphatase, non-receptor type 2 [Source:MGI Symbol;Acc:MGI:97806]
ENSMUST00000185211	0	38	118.438	6.888	0.000191509	0.00112413	2610016A17Rik	RIKEN cDNA 2610016A17 gene [Source:MGI Symbol;Acc:MGI:1919653]
ENSMUST00000052458	0	19	118.167	6.885	0.00149601	0.00691454	Lrrc38	leucine rich repeat containing 38 [Source:MGI Symbol;Acc:MGI:2442845]
ENSMUST00000032559	5	542	117.586	6.878	1.55025e-23	9.91936e-22	Rtn2	reticulon 2 (Z-band associated protein) [Source:MGI Symbol;Acc:MGI:107612]
ENSMUST00000102613	0	19	116.985	6.87	0.00143776	0.00668755	Pik3r6	phosphoinositide-3-kinase regulatory subunit 5 [Source:MGI Symbol;Acc:MGI:2144613]
ENSMUST00000138548	0	19	116.985	6.87	0.00143776	0.00668755	Plpp5	phospholipid phosphatase 5 [Source:MGI Symbol;Acc:MGI:1919160]
ENSMUST00000160844	0	19	116.985	6.87	0.00143776	0.00668755	Nrxn1	neurexin I [Source:MGI Symbol;Acc:MGI:1096391]
ENSMUST00000196985	0	19	116.779	6.868	0.0016613	0.00757707	Celf3	CUGBP, Elav-like family member 3 [Source:MGI Symbol;Acc:MGI:1926034]
ENSMUST00000203608	0	19	116.447	6.864	0.00478758	0.0188424	Mgll	monoglyceride lipase [Source:MGI Symbol;Acc:MGI:1346042]
ENSMUST00000026548	0	36	115.687	6.854	2.12928e-05	0.000154192	Adgra1	adhesion G protein-coupled receptor A1 [Source:MGI Symbol;Acc:MGI:1277167]
ENSMUST00000204579	0	18	115.451	6.851	0.00412702	0.0165842	A530053G22Rik	RIKEN cDNA A530053G22 gene [Source:MGI Symbol;Acc:MGI:2443347]
ENSMUST00000137670	0	18	115.227	6.848	0.00240869	0.0104249	Rsu1	Ras suppressor protein 1 [Source:MGI Symbol;Acc:MGI:103040]
ENSMUST00000114001	0	18	115.036	6.846	0.00172049	0.00780977	Itsn1	intersectin 1 (SH3 domain protein 1A) [Source:MGI Symbol;Acc:MGI:1338069]
ENSMUST00000112164	0	18	114.329	6.837	0.00746067	0.0274995	Tlr7	toll-like receptor 7 [Source:MGI Symbol;Acc:MGI:2176882]
ENSMUST00000101078	1	66	113.835	6.831	2.13083e-07	2.31544e-06	Serpina3m	serine (or cysteine) peptidase inhibitor, clade A, member 3M [Source:MGI Symbol;Acc:MGI:98378]
ENSMUST00000200146	0	18	113.385	6.825	0.00735938	0.0271909	Chil5	chitinase-like 5 [Source:MGI Symbol;Acc:MGI:2676649]
ENSMUST00000109149	0	18	113.253	6.823	0.00367252	0.0150039	Rnd1	Rho family GTPase 1 [Source:MGI Symbol;Acc:MGI:2444878]
ENSMUST00000119223	0	18	112.672	6.816	0.0019863	0.0088167	E2f8	E2F transcription factor 8 [Source:MGI Symbol;Acc:MGI:1922038]
ENSMUST00000168528	0	18	112.483	6.814	0.00290199	0.012246	Ffar2	free fatty acid receptor 2 [Source:MGI Symbol;Acc:MGI:2441731]
ENSMUST00000211953	2	196	112.063	6.808	9.75618e-05	0.000612631	Lncbate1	brown adipose tissue enriched long non-coding RNA 1 [Source:MGI Symbol;Acc:MGI:1924437]
ENSMUST00000106481	0	18	111.5	6.801	0.0026914	0.0114773	Tsen54	tRNA splicing endonuclease subunit 54 [Source:MGI Symbol;Acc:MGI:1923515]
ENSMUST00000224432	0	18	111.263	6.798	0.00602176	0.0229834	Dsc1	desmocollin 1 [Source:MGI Symbol;Acc:MGI:109173]
ENSMUST00000003071	0	35	110.447	6.787	0.00210781	0.00929475	Apoc4	apolipoprotein C-IV [Source:MGI Symbol;Acc:MGI:87878]
ENSMUST00000152945	0	18	110.345	6.786	0.00407898	0.0164187	Aldh2	aldehyde dehydrogenase 2, mitochondrial [Source:MGI Symbol;Acc:MGI:99600]
ENSMUST00000171368	0	18	110.345	6.786	0.00407898	0.0164187	Anp32e	acidic (leucine-rich) nuclear phosphoprotein 32 family, member E [Source:MGI Symbol;Acc:MGI:1913721]
ENSMUST00000154160	0	18	110.262	6.785	0.00794469	0.0289688	Crls1	cardiolipin synthase 1 [Source:MGI Symbol;Acc:MGI:1913836]
ENSMUST00000022688	0	18	110.211	6.784	0.0082425	0.0298988	Slc39a14	solute carrier family 39 (zinc transporter), member 14 [Source:MGI Symbol;Acc:MGI:2384851]
ENSMUST00000130705	0	18	109.541	6.775	0.00242887	0.0104974	Tiparp	TCDD-inducible poly(ADP-ribose) polymerase [Source:MGI Symbol;Acc:MGI:2159210]
ENSMUST00000126862	0	18	109.256	6.772	0.0107881	0.0374015	Lime1	Lck interacting transmembrane adaptor 1 [Source:MGI Symbol;Acc:MGI:1919949]
ENSMUST00000177467	0	18	109.135	6.77	0.00510617	0.0199239	Trub2	TruB pseudouridine (psi) synthase family member 2 [Source:MGI Symbol;Acc:MGI:2442186]
ENSMUST00000119405	1	64	106.834	6.739	2.28947e-05	0.000164793	Gm13302	predicted gene 13302 [Source:MGI Symbol;Acc:MGI:3705777]
ENSMUST00000141044	0	17	106.82	6.739	0.00293226	0.0123555	Mthfd2	methylenetetrahydrofolate dehydrogenase (NAD+ dependent), methenyltetrahydrofolate cyclohydrolase [Source:MGI Symbol;Acc:MGI:1338850]
ENSMUST00000170331	0	17	106.232	6.731	0.00464453	0.0183575	Timm23	translocase of inner mitochondrial membrane 23 [Source:MGI Symbol;Acc:MGI:1858317]
ENSMUST00000084249	0	17	106.093	6.729	0.00912959	0.0325665	Phactr4	phosphatase and actin regulator 4 [Source:MGI Symbol;Acc:MGI:2140327]
ENSMUST00000166899	0	17	106.093	6.729	0.00912959	0.0325665	Gm21962	predicted gene, 21962 [Source:MGI Symbol;Acc:MGI:5439431]
ENSMUST00000187493	0	17	106.009	6.728	0.00559889	0.0215777	Krtdap	keratinocyte differentiation associated protein [Source:MGI Symbol;Acc:MGI:1928282]
ENSMUST00000022424	1	154	105.326	6.719	1.78569e-07	1.96649e-06	Rnase10	ribonuclease, RNase A family, 10 (non-active) [Source:MGI Symbol;Acc:MGI:1922269]
ENSMUST00000047441	0	17	105.094	6.716	0.007755	0.0284188	Obscn	obscurin, cytoskeletal calmodulin and titin-interacting RhoGEF [Source:MGI Symbol;Acc:MGI:2681862]
ENSMUST00000128980	0	17	105.015	6.714	0.00714585	0.0265149	Slx4	SLX4 structure-specific endonuclease subunit homolog (S. cerevisiae) [Source:MGI Symbol;Acc:MGI:106299]
ENSMUST00000209072	0	17	104.099	6.702	0.00672073	0.0252164	Atf5	activating transcription factor 5 [Source:MGI Symbol;Acc:MGI:2141857]
ENSMUST00000010795	13	1369	103.645	6.696	9.73577e-06	7.593e-05	Acaa1b	acetyl-Coenzyme A acyltransferase 1B [Source:MGI Symbol;Acc:MGI:3605455]
ENSMUST00000145330	0	16	103.69	6.696	0.0033483	0.013873	Gmppb	GDP-mannose pyrophosphorylase B [Source:MGI Symbol;Acc:MGI:2660880]
ENSMUST00000027243	3	352	102.943	6.686	1.8645e-07	2.04425e-06	Il1r2	interleukin 1 receptor, type II [Source:MGI Symbol;Acc:MGI:96546]
ENSMUST00000159677	0	16	102.978	6.686	0.0121384	0.0412168	Pitpnm2	phosphatidylinositol transfer protein, membrane-associated 2 [Source:MGI Symbol;Acc:MGI:1336192]
ENSMUST00000109958	0	16	102.711	6.682	0.003876	0.015722	Serpina3i	serine (or cysteine) peptidase inhibitor, clade A, member 3I [Source:MGI Symbol;Acc:MGI:2182841]
ENSMUST00000041649	5	480	102.349	6.677	3.00613e-21	1.61978e-19	Prss22	protease, serine 22 [Source:MGI Symbol;Acc:MGI:1918085]
ENSMUST00000211875	13	1312	102.348	6.677	0.00103337	0.00501858	Mup22	predicted gene, 21320 [Source:MGI Symbol;Acc:MGI:5434675]
ENSMUST00000126588	0	16	102.304	6.677	0.00356133	0.0146194	Ptges	prostaglandin E synthase [Source:MGI Symbol;Acc:MGI:1927593]
ENSMUST00000145118	0	16	102.304	6.677	0.00356133	0.0146194	Adam17	a disintegrin and metallopeptidase domain 17 [Source:MGI Symbol;Acc:MGI:1096335]
ENSMUST00000165147	2	178	101.948	6.672	1.34177e-06	1.25041e-05	Muc5b	mucin 5, subtype B, tracheobronchial [Source:MGI Symbol;Acc:MGI:1921430]
ENSMUST00000062160	0	16	101.89	6.671	0.00780879	0.0285775	Sprr1b	small proline-rich protein 1B [Source:MGI Symbol;Acc:MGI:106659]
ENSMUST00000202168	0	16	101.89	6.671	0.00780879	0.0285775	Hgfac	hepatocyte growth factor activator [Source:MGI Symbol;Acc:MGI:1859281]
ENSMUST00000143778	0	16	101.73	6.669	0.00457942	0.0181302	Smim33	RIKEN cDNA 1700066B19 gene [Source:MGI Symbol;Acc:MGI:1920699]
ENSMUST00000191114	0	16	101.73	6.669	0.00457942	0.0181302	6030407O03Rik	RIKEN cDNA 6030407O03 gene [Source:MGI Symbol;Acc:MGI:1924410]
ENSMUST00000138509	0	16	101.327	6.663	0.00351761	0.0144669	Pank2	pantothenate kinase 2 [Source:MGI Symbol;Acc:MGI:1921700]
ENSMUST00000126885	0	16	100.559	6.652	0.00384093	0.0155919	Ap1m1	adaptor-related protein complex AP-1, mu subunit 1 [Source:MGI Symbol;Acc:MGI:102776]
ENSMUST00000035342	0	16	100.352	6.649	0.00357387	0.0146646	Adamts20	a disintegrin-like and metallopeptidase (reprolysin type) with thrombospondin type 1 motif, 20 [Source:MGI Symbol;Acc:MGI:2660628]
ENSMUST00000156681	0	16	100.352	6.649	0.00357387	0.0146646	Acvr2a	activin receptor IIA [Source:MGI Symbol;Acc:MGI:102806]
ENSMUST00000102582	68	6860	100.301	6.648	9.14627e-05	0.000577621	Acacb	acetyl-Coenzyme A carboxylase beta [Source:MGI Symbol;Acc:MGI:2140940]
ENSMUST00000034699	0	16	100.153	6.646	0.00457667	0.0181218	Scg3	secretogranin III [Source:MGI Symbol;Acc:MGI:103032]
ENSMUST00000052438	0	16	100.153	6.646	0.00457667	0.0181218	Cyb5r2	cytochrome b5 reductase 2 [Source:MGI Symbol;Acc:MGI:2444415]
ENSMUST00000159250	0	16	99.173	6.632	0.00436831	0.0174013	Zbtb37	zinc finger and BTB domain containing 37 [Source:MGI Symbol;Acc:MGI:2444467]
ENSMUST00000199561	1	58	98.965	6.629	3.9574e-06	3.35425e-05	Ncor2	nuclear receptor co-repressor 2 [Source:MGI Symbol;Acc:MGI:1337080]
ENSMUST00000227257	0	16	98.766	6.626	0.00855421	0.0308092	Psmb5	proteasome (prosome, macropain) subunit, beta type 5 [Source:MGI Symbol;Acc:MGI:1194513]
ENSMUST00000174141	0	16	98.404	6.621	0.00400588	0.016171	Gm4189	predicted gene 4189 [Source:MGI Symbol;Acc:MGI:3782365]
ENSMUST00000213374	0	16	98.196	6.618	0.00427715	0.0170952	Mtfr2	mitochondrial fission regulator 2 [Source:MGI Symbol;Acc:MGI:1919054]
ENSMUST00000111315	35	3394	98.009	6.615	0.0028015	0.011884	Adamts4	a disintegrin-like and metallopeptidase (reprolysin type) with thrombospondin type 1 motif, 4 [Source:MGI Symbol;Acc:MGI:1339949]
ENSMUST00000124755	1	58	97.799	6.612	2.22991e-06	1.98586e-05	Slc25a39	solute carrier family 25, member 39 [Source:MGI Symbol;Acc:MGI:1196386]
ENSMUST00000136783	0	16	97.618	6.609	0.00613603	0.0233698	Prn	prion protein readthrough transcript [Source:MGI Symbol;Acc:MGI:97767]
ENSMUST00000038197	24	2334	97.55	6.608	1.37603e-08	1.81229e-07	Mrap	melanocortin 2 receptor accessory protein [Source:MGI Symbol;Acc:MGI:1924287]
ENSMUST00000209329	0	16	97.221	6.603	0.00428785	0.0171332	Folr2	folate receptor 2 (fetal) [Source:MGI Symbol;Acc:MGI:95569]
ENSMUST00000217081	0	30	96.498	6.592	7.26373e-05	0.000467224	Rpl29	ribosomal protein L29 [Source:MGI Symbol;Acc:MGI:99687]
ENSMUST00000203021	0	16	96.452	6.592	0.00500944	0.0195878	Mlf2	myeloid leukemia factor 2 [Source:MGI Symbol;Acc:MGI:1353554]
ENSMUST00000223407	0	16	96.452	6.592	0.00500944	0.0195878	Cinp	cyclin-dependent kinase 2 interacting protein [Source:MGI Symbol;Acc:MGI:1914486]
ENSMUST00000151269	4	436	96.306	6.59	1.40104e-07	1.5793e-06	Pck1	phosphoenolpyruvate carboxykinase 1, cytosolic [Source:MGI Symbol;Acc:MGI:97501]
ENSMUST00000026552	445	42769	96.142	6.587	1.46774e-09	2.22906e-08	Cyp2e1	cytochrome P450, family 2, subfamily e, polypeptide 1 [Source:MGI Symbol;Acc:MGI:88607]
ENSMUST00000131537	0	16	95.641	6.58	0.00939906	0.0333658	Lig3	ligase III, DNA, ATP-dependent [Source:MGI Symbol;Acc:MGI:109152]
ENSMUST00000209831	0	16	95.472	6.577	0.00581694	0.0223041	Gm45463	predicted gene 45463 [Source:MGI Symbol;Acc:MGI:5791299]
ENSMUST00000220219	0	16	95.472	6.577	0.00581694	0.0223041	Samd3	sterile alpha motif domain containing 3 [Source:MGI Symbol;Acc:MGI:2685469]
ENSMUST00000098460	0	16	95.272	6.574	0.00469339	0.0185111	7420426K07Rik	RIKEN cDNA 7420426K07 gene [Source:MGI Symbol;Acc:MGI:3588253]
ENSMUST00000131511	0	16	95.272	6.574	0.00469339	0.0185111	Slc11a1	solute carrier family 11 (proton-coupled divalent metal ion transporters), member 1 [Source:MGI Symbol;Acc:MGI:1345275]
ENSMUST00000119429	1	133	94.913	6.569	1.44757e-05	0.000108912	Myl1	myosin, light polypeptide 1 [Source:MGI Symbol;Acc:MGI:97269]
ENSMUST00000160100	0	16	94.882	6.568	0.00772443	0.028326	Myl1	myosin, light polypeptide 1 [Source:MGI Symbol;Acc:MGI:97269]
ENSMUST00000212018	0	15	94.645	6.564	0.0120164	0.04088	Hp	haptoglobin [Source:MGI Symbol;Acc:MGI:96211]
ENSMUST00000027874	2	138	94.404	6.561	2.06946e-15	6.39935e-14	Sele	selectin, endothelial cell [Source:MGI Symbol;Acc:MGI:98278]
ENSMUST00000150765	0	15	94.297	6.559	0.00512663	0.0199888	Vps8	VPS8 CORVET complex subunit [Source:MGI Symbol;Acc:MGI:2146407]
ENSMUST00000166298	0	15	93.743	6.551	0.0126841	0.0427384	Gnpda2	glucosamine-6-phosphate deaminase 2 [Source:MGI Symbol;Acc:MGI:1915230]
ENSMUST00000180787	0	15	93.115	6.541	0.00527291	0.0204894	Gm18336	predicted gene, 18336 [Source:MGI Symbol;Acc:MGI:5010521]
ENSMUST00000214673	0	15	93.115	6.541	0.00527291	0.0204894	#N/A	calmodulin binding transcription activator 1 [Source:MGI Symbol;Acc:MGI:2140230]
ENSMUST00000159500	0	15	92.915	6.538	0.00667152	0.0250594	Rdh11	retinol dehydrogenase 11 [Source:MGI Symbol;Acc:MGI:102581]
ENSMUST00000205820	0	15	92.343	6.529	0.00659591	0.0248293	Cadm4	cell adhesion molecule 4 [Source:MGI Symbol;Acc:MGI:2449088]
ENSMUST00000075162	11	998	92.076	6.525	6.77068e-12	1.40285e-10	Klk1	kallikrein 1 [Source:MGI Symbol;Acc:MGI:102850]
ENSMUST00000216914	0	15	91.757	6.52	0.00981227	0.0345991	Higd1a	HIG1 domain family, member 1A [Source:MGI Symbol;Acc:MGI:1930666]
ENSMUST00000231166	0	15	91.757	6.52	0.00981227	0.0345991	Mettl7a1	methyltransferase like 7A1 [Source:MGI Symbol;Acc:MGI:1916523]
ENSMUST00000119423	0	14	91.521	6.516	0.0131517	0.044051	Hcrtr1	hypocretin (orexin) receptor 1 [Source:MGI Symbol;Acc:MGI:2385650]
ENSMUST00000155897	0	14	91.521	6.516	0.0131517	0.044051	Evi5	ecotropic viral integration site 5 [Source:MGI Symbol;Acc:MGI:104736]
ENSMUST00000143900	0	14	91.362	6.514	0.00771599	0.0282969	Dhodh	dihydroorotate dehydrogenase [Source:MGI Symbol;Acc:MGI:1928378]
ENSMUST00000070890	2	160	90.383	6.498	1.26624e-12	2.87504e-11	Chst13	carbohydrate sulfotransferase 13 [Source:MGI Symbol;Acc:MGI:1919047]
ENSMUST00000148680	0	14	90.191	6.495	0.00660345	0.0248495	Tyw3	tRNA-yW synthesizing protein 3 homolog (S. cerevisiae) [Source:MGI Symbol;Acc:MGI:2445040]
ENSMUST00000063278	32	2922	90.013	6.492	2.12479e-16	7.26828e-15	Agt	angiotensinogen (serpin peptidase inhibitor, clade A, member 8) [Source:MGI Symbol;Acc:MGI:87963]
ENSMUST00000175864	0	14	89.983	6.492	0.00632699	0.0239633	Miga2	mitoguardin 2 [Source:MGI Symbol;Acc:MGI:1922035]
ENSMUST00000153394	0	14	89.213	6.479	0.00751103	0.0276549	H6pd	hexose-6-phosphate dehydrogenase (glucose 1-dehydrogenase) [Source:MGI Symbol;Acc:MGI:2140356]
ENSMUST00000169519	0	14	89.213	6.479	0.00751103	0.0276549	Rad1	RAD1 checkpoint DNA exonuclease [Source:MGI Symbol;Acc:MGI:1316678]
ENSMUST00000197847	0	14	89.213	6.479	0.00751103	0.0276549	Slc30a7	solute carrier family 30 (zinc transporter), member 7 [Source:MGI Symbol;Acc:MGI:1913750]
ENSMUST00000133563	0	28	89.145	6.478	7.57181e-05	0.000485298	Hsd17b7	hydroxysteroid (17-beta) dehydrogenase 7 [Source:MGI Symbol;Acc:MGI:1330808]
ENSMUST00000232759	0	14	89.009	6.476	0.00655381	0.0246984	Khsrp	KH-type splicing regulatory protein [Source:MGI Symbol;Acc:MGI:1336214]
ENSMUST00000183052	0	14	88.805	6.473	0.00787233	0.0287635	Rpf2	ribosome production factor 2 homolog [Source:MGI Symbol;Acc:MGI:1914489]
ENSMUST00000127391	0	28	88.752	6.472	0.002592	0.0111029	9630013D21Rik	RIKEN cDNA 9630013D21 gene [Source:MGI Symbol;Acc:MGI:2442649]
ENSMUST00000029017	411	36128	87.975	6.459	2.00845e-08	2.57829e-07	Pck1	phosphoenolpyruvate carboxykinase 1, cytosolic [Source:MGI Symbol;Acc:MGI:97501]
ENSMUST00000132239	0	14	86.658	6.437	0.010329	0.036042	Slc38a10	solute carrier family 38, member 10 [Source:MGI Symbol;Acc:MGI:1919305]
ENSMUST00000003762	2	202	85.835	6.423	6.46058e-09	8.91865e-08	Has1	hyaluronan synthase 1 [Source:MGI Symbol;Acc:MGI:106590]
ENSMUST00000128691	1	125	85.515	6.418	1.80926e-06	1.64332e-05	Mlxipl	MLX interacting protein-like [Source:MGI Symbol;Acc:MGI:1927999]
ENSMUST00000059889	20	1654	85.247	6.414	1.78107e-11	3.48977e-10	Adig	adipogenin [Source:MGI Symbol;Acc:MGI:2675492]
ENSMUST00000228358	0	14	84.123	6.394	0.0116394	0.0397982	Rnf19a	ring finger protein 19A [Source:MGI Symbol;Acc:MGI:1353623]
ENSMUST00000164330	1	104	83.902	6.391	4.59706e-05	0.000309663	2010016I18Rik	RIKEN cDNA 2010016I18 gene [Source:MGI Symbol;Acc:MGI:1916456]
ENSMUST00000142288	0	14	83.137	6.377	0.0140739	0.0465888	Edf1	endothelial differentiation-related factor 1 [Source:MGI Symbol;Acc:MGI:1891227]
ENSMUST00000145737	0	14	83.137	6.377	0.0140739	0.0465888	Sphk1	sphingosine kinase 1 [Source:MGI Symbol;Acc:MGI:1316649]
ENSMUST00000095208	0	14	82.745	6.371	0.00932061	0.033128	Capn13	calpain 13 [Source:MGI Symbol;Acc:MGI:2685789]
ENSMUST00000207020	1	48	82.568	6.368	2.89761e-05	0.000204208	Tlcd3b	family with sequence similarity 57, member B [Source:MGI Symbol;Acc:MGI:1916202]
ENSMUST00000193932	1	116	82.566	6.367	2.61855e-06	2.29408e-05	Slc38a3	solute carrier family 38, member 3 [Source:MGI Symbol;Acc:MGI:1923507]
ENSMUST00000183881	0	14	82.548	6.367	0.0120426	0.0409523	Smox	spermine oxidase [Source:MGI Symbol;Acc:MGI:2445356]
ENSMUST00000208749	0	14	82.548	6.367	0.0120426	0.0409523	Serpinh1	serine (or cysteine) peptidase inhibitor, clade H, member 1 [Source:MGI Symbol;Acc:MGI:88283]
ENSMUST00000105960	0	26	82.5	6.366	0.000127718	0.000780121	Trnau1ap	tRNA selenocysteine 1 associated protein 1 [Source:MGI Symbol;Acc:MGI:1919037]
ENSMUST00000150538	0	13	81.975	6.357	0.0112499	0.0386898	Fer1l4	fer-1-like 4 (C. elegans) [Source:MGI Symbol;Acc:MGI:1921812]
ENSMUST00000128966	0	13	81.771	6.354	0.00969085	0.0342447	Sema5b	sema domain, seven thrombospondin repeats (type 1 and type 1-like), transmembrane domain (TM) and short cytoplasmic domain, (semaphorin) 5B [Source:MGI Symbol;Acc:MGI:107555]
ENSMUST00000176079	0	13	81.771	6.354	0.00969085	0.0342447	Arhgef2	rho/rac guanine nucleotide exchange factor (GEF) 2 [Source:MGI Symbol;Acc:MGI:103264]
ENSMUST00000223033	2	152	81.686	6.352	1.88131e-05	0.000137855	Cast	calpastatin [Source:MGI Symbol;Acc:MGI:1098236]
ENSMUST00000134069	0	13	81.567	6.35	0.0115022	0.0394044	Gm11738	predicted gene 11738 [Source:MGI Symbol;Acc:MGI:3650365]
ENSMUST00000139324	0	13	81.567	6.35	0.0115022	0.0394044	Donson	downstream neighbor of SON [Source:MGI Symbol;Acc:MGI:1890621]
ENSMUST00000229191	1	48	80.813	6.337	6.07165e-05	0.000398596	Wnt7b	wingless-type MMTV integration site family, member 7B [Source:MGI Symbol;Acc:MGI:98962]
ENSMUST00000168831	0	13	80.797	6.336	0.0103576	0.0361266	Slc6a8	solute carrier family 6 (neurotransmitter transporter, creatine), member 8 [Source:MGI Symbol;Acc:MGI:2147834]
ENSMUST00000207766	0	13	80.797	6.336	0.0103576	0.0361266	Samd4b	sterile alpha motif domain containing 4B [Source:MGI Symbol;Acc:MGI:2448542]
ENSMUST00000231825	2	165	80.635	6.333	1.83677e-05	0.000134832	Hmga1	high mobility group AT-hook 1 [Source:MGI Symbol;Acc:MGI:96160]
ENSMUST00000034989	251	20242	80.559	6.332	2.09917e-06	1.88014e-05	Me1	malic enzyme 1, NADP(+)-dependent, cytosolic [Source:MGI Symbol;Acc:MGI:97043]
ENSMUST00000036060	0	25	80.115	6.324	0.000583569	0.00303902	Isl1	ISL1 transcription factor, LIM/homeodomain [Source:MGI Symbol;Acc:MGI:101791]
ENSMUST00000193793	0	13	79.613	6.315	0.0112177	0.0385981	Il18r1	interleukin 18 receptor 1 [Source:MGI Symbol;Acc:MGI:105383]
ENSMUST00000062156	0	13	79.42	6.311	0.0150591	0.0492697	Gm9795	predicted pseudogene 9795 [Source:MGI Symbol;Acc:MGI:3704361]
ENSMUST00000103201	52	4097	79.26	6.309	0.00913184	0.0325705	Acaca	acetyl-Coenzyme A carboxylase alpha [Source:MGI Symbol;Acc:MGI:108451]
ENSMUST00000007275	54	4279	78.974	6.303	4.39834e-05	0.000297676	Krt13	keratin 13 [Source:MGI Symbol;Acc:MGI:101925]
ENSMUST00000221320	0	12	78.639	6.297	0.0115077	0.0394186	Jag2	jagged 2 [Source:MGI Symbol;Acc:MGI:1098270]
ENSMUST00000034654	0	12	78.438	6.293	0.0142079	0.0469292	Mfrp	membrane frizzled-related protein [Source:MGI Symbol;Acc:MGI:2385957]
ENSMUST00000156955	0	12	78.438	6.293	0.0142079	0.0469292	Sdk2	sidekick cell adhesion molecule 2 [Source:MGI Symbol;Acc:MGI:2443847]
ENSMUST00000056046	6	462	78.295	6.291	3.26906e-12	7.04108e-11	Ptges	prostaglandin E synthase [Source:MGI Symbol;Acc:MGI:1927593]
ENSMUST00000136751	0	12	77.866	6.283	0.0148613	0.0487504	Adamts9	a disintegrin-like and metallopeptidase (reprolysin type) with thrombospondin type 1 motif, 9 [Source:MGI Symbol;Acc:MGI:1916320]
ENSMUST00000034969	4	284	77.801	6.282	4.79255e-07	4.889e-06	Lctl	lactase-like [Source:MGI Symbol;Acc:MGI:2183549]
ENSMUST00000059482	1	47	77.822	6.282	2.61879e-05	0.000186206	Prss27	protease, serine 27 [Source:MGI Symbol;Acc:MGI:2450123]
ENSMUST00000068243	0	12	77.665	6.279	0.012154	0.0412633	Miga1	mitoguardin 1 [Source:MGI Symbol;Acc:MGI:1924567]
ENSMUST00000172505	0	12	77.665	6.279	0.012154	0.0412633	Usp7	ubiquitin specific peptidase 7 [Source:MGI Symbol;Acc:MGI:2182061]
ENSMUST00000120355	0	12	75.715	6.243	0.0147339	0.0483991	Itgam	integrin alpha M [Source:MGI Symbol;Acc:MGI:96607]
ENSMUST00000008032	6	480	74.782	6.225	4.45706e-12	9.4117e-11	Crlf1	cytokine receptor-like factor 1 [Source:MGI Symbol;Acc:MGI:1340030]
ENSMUST00000235069	15	1088	74.566	6.22	5.36638e-19	2.37943e-17	Srsf7	serine/arginine-rich splicing factor 7 [Source:MGI Symbol;Acc:MGI:1926232]
ENSMUST00000038448	2	194	73.904	6.208	2.11895e-07	2.30428e-06	Tmprss11b	transmembrane protease, serine 11B [Source:MGI Symbol;Acc:MGI:2442893]
ENSMUST00000195834	8	582	72.966	6.189	0.00226729	0.00988595	Car3	carbonic anhydrase 3 [Source:MGI Symbol;Acc:MGI:88270]
ENSMUST00000102526	1	68	72.769	6.185	0.000702024	0.0035744	Trpv1	transient receptor potential cation channel, subfamily V, member 1 [Source:MGI Symbol;Acc:MGI:1341787]
ENSMUST00000226297	6	398	72.554	6.181	2.51786e-10	4.25063e-09	Myh6	myosin, heavy polypeptide 6, cardiac muscle, alpha [Source:MGI Symbol;Acc:MGI:97255]
ENSMUST00000035300	0	22	72.477	6.179	0.000367273	0.00201745	Scgb1c1	secretoglobin, family 1C, member 1 [Source:MGI Symbol;Acc:MGI:2655401]
ENSMUST00000006687	3	194	72.426	6.178	1.45292e-09	2.21006e-08	Orm3	orosomucoid 3 [Source:MGI Symbol;Acc:MGI:97445]
ENSMUST00000109594	29	2068	72.058	6.171	0.00176348	0.00797524	Slc1a4	solute carrier family 1 (glutamate/neutral amino acid transporter), member 4 [Source:MGI Symbol;Acc:MGI:2135601]
ENSMUST00000105300	1	104	71.399	6.158	2.26041e-05	0.000162888	Igf1	insulin-like growth factor 1 [Source:MGI Symbol;Acc:MGI:96432]
ENSMUST00000109957	1	62	70.91	6.148	0.000164624	0.000982418	Serpina3j	serine (or cysteine) peptidase inhibitor, clade A (alpha-1 antiproteinase, antitrypsin), member 3J [Source:MGI Symbol;Acc:MGI:2182843]
ENSMUST00000115848	3	194	70.695	6.144	8.81104e-07	8.51417e-06	Dsc3	desmocollin 3 [Source:MGI Symbol;Acc:MGI:1194993]
ENSMUST00000055662	1	82	70.515	6.14	0.000677488	0.0034627	Lrtm1	leucine-rich repeats and transmembrane domains 1 [Source:MGI Symbol;Acc:MGI:2442106]
ENSMUST00000217837	1001	69264	69.168	6.112	5.95677e-08	7.10734e-07	Cfd	complement factor D (adipsin) [Source:MGI Symbol;Acc:MGI:87931]
ENSMUST00000133348	1	40	68.805	6.104	0.00568334	0.021865	Cidec	cell death-inducing DFFA-like effector c [Source:MGI Symbol;Acc:MGI:95585]
ENSMUST00000130314	5	320	67.899	6.085	4.51826e-23	2.82175e-21	Adamts9	a disintegrin-like and metallopeptidase (reprolysin type) with thrombospondin type 1 motif, 9 [Source:MGI Symbol;Acc:MGI:1916320]
ENSMUST00000002412	1	40	67.229	6.071	3.77335e-05	0.000259202	Ncan	neurocan [Source:MGI Symbol;Acc:MGI:104694]
ENSMUST00000137265	3	188	66.115	6.047	0.00113649	0.00546014	Krt14	keratin 14 [Source:MGI Symbol;Acc:MGI:96688]
ENSMUST00000049208	0	21	66.114	6.047	0.00118977	0.00567951	Hjv	hemochromatosis type 2 (juvenile) [Source:MGI Symbol;Acc:MGI:1916835]
ENSMUST00000030562	2	110	65.947	6.043	3.14773e-05	0.000220211	Hcrtr1	hypocretin (orexin) receptor 1 [Source:MGI Symbol;Acc:MGI:2385650]
ENSMUST00000091233	12	758	65.589	6.035	1.7074e-41	3.53382e-39	Adamtsl2	ADAMTS-like 2 [Source:MGI Symbol;Acc:MGI:1925044]
ENSMUST00000203094	1	38	65.218	6.027	9.60788e-05	0.000604377	Kcna1	potassium voltage-gated channel, shaker-related subfamily, member 1 [Source:MGI Symbol;Acc:MGI:96654]
ENSMUST00000105715	1	95	65.04	6.023	0.000846262	0.00421155	Mfn2	mitofusin 2 [Source:MGI Symbol;Acc:MGI:2442230]
ENSMUST00000142021	4	244	65.002	6.022	1.97292e-13	4.93927e-12	Slc6a13	solute carrier family 6 (neurotransmitter transporter, GABA), member 13 [Source:MGI Symbol;Acc:MGI:95629]
ENSMUST00000032371	3	154	64.828	6.019	7.15872e-06	5.74813e-05	Gys2	glycogen synthase 2 [Source:MGI Symbol;Acc:MGI:2385254]
ENSMUST00000086521	3	209	64.477	6.011	1.56388e-22	9.36873e-21	Cntn2	contactin 2 [Source:MGI Symbol;Acc:MGI:104518]
ENSMUST00000228749	7	422	64.198	6.004	7.06904e-07	6.99474e-06	Olfm4	olfactomedin 4 [Source:MGI Symbol;Acc:MGI:2685142]
ENSMUST00000165232	47	2965	63.661	5.992	1.08917e-24	7.7569e-23	Cd36	CD36 molecule [Source:MGI Symbol;Acc:MGI:107899]
ENSMUST00000033023	5	289	63.61	5.991	3.66673e-07	3.81036e-06	Aqp8	aquaporin 8 [Source:MGI Symbol;Acc:MGI:1195271]
ENSMUST00000217708	5	294	63.538	5.99	5.61368e-07	5.66716e-06	Gm5182	predicted gene 5182 [Source:MGI Symbol;Acc:MGI:3649174]
ENSMUST00000232705	2	139	63.321	5.985	0.000239779	0.00137743	Brpf3	bromodomain and PHD finger containing, 3 [Source:MGI Symbol;Acc:MGI:2146836]
ENSMUST00000205747	1	92	62.756	5.972	0.000707075	0.00359661	Plin1	perilipin 1 [Source:MGI Symbol;Acc:MGI:1890505]
ENSMUST00000119426	2	108	62.632	5.969	9.65649e-07	9.25625e-06	Nnmt	nicotinamide N-methyltransferase [Source:MGI Symbol;Acc:MGI:1099443]
ENSMUST00000003808	3	182	62.278	5.961	0.000333782	0.00185185	Gdf15	growth differentiation factor 15 [Source:MGI Symbol;Acc:MGI:1346047]
ENSMUST00000114512	2	97	62.213	5.959	0.000282245	0.0015936	Gls	glutaminase [Source:MGI Symbol;Acc:MGI:95752]
ENSMUST00000205413	7	452	62.165	5.958	2.38232e-10	4.0325e-09	Plin1	perilipin 1 [Source:MGI Symbol;Acc:MGI:1890505]
ENSMUST00000167569	1	70	62.05	5.955	1.93836e-05	0.000141691	Rab11a	RAB11A, member RAS oncogene family [Source:MGI Symbol;Acc:MGI:1858202]
ENSMUST00000047498	0	19	61.333	5.939	0.00110528	0.00532627	AA467197	expressed sequence AA467197 [Source:MGI Symbol;Acc:MGI:3034182]
ENSMUST00000110086	0	19	61.038	5.932	0.0007929	0.00397478	Fgd3	FYVE, RhoGEF and PH domain containing 3 [Source:MGI Symbol;Acc:MGI:1353657]
ENSMUST00000053068	6	378	60.703	5.924	1.59033e-08	2.07736e-07	Dmrt2	doublesex and mab-3 related transcription factor 2 [Source:MGI Symbol;Acc:MGI:1330307]
ENSMUST00000223266	5	286	60.619	5.922	1.32442e-07	1.49852e-06	A530016L24Rik	RIKEN cDNA A530016L24 gene [Source:MGI Symbol;Acc:MGI:2443020]
ENSMUST00000112713	3	171	60.578	5.921	0.00020808	0.00121062	Pfkfb1	6-phosphofructo-2-kinase/fructose-2,6-biphosphatase 1 [Source:MGI Symbol;Acc:MGI:107816]
ENSMUST00000138083	2	107	60.509	5.919	5.64981e-13	1.34458e-11	Stat5a	signal transducer and activator of transcription 5A [Source:MGI Symbol;Acc:MGI:103036]
ENSMUST00000038214	0	19	60.404	5.917	0.00104123	0.00505258	Krt222	keratin 222 [Source:MGI Symbol;Acc:MGI:2442728]
ENSMUST00000058777	3	159	59.832	5.903	2.29036e-07	2.47379e-06	Angptl8	angiopoietin-like 8 [Source:MGI Symbol;Acc:MGI:3643534]
ENSMUST00000216557	1	36	59.62	5.898	0.000553117	0.00289887	St3gal4	ST3 beta-galactoside alpha-2,3-sialyltransferase 4 [Source:MGI Symbol;Acc:MGI:1316743]
ENSMUST00000149569	38	2274	59.438	5.893	2.75518e-18	1.13557e-16	Apol6	apolipoprotein L 6 [Source:MGI Symbol;Acc:MGI:1919189]
ENSMUST00000061653	1219	71832	58.925	5.881	3.1781e-07	3.33707e-06	Cfd	complement factor D (adipsin) [Source:MGI Symbol;Acc:MGI:87931]
ENSMUST00000023760	314	18433	58.711	5.876	1.12137e-06	1.06156e-05	Gpd1	glycerol-3-phosphate dehydrogenase 1 (soluble) [Source:MGI Symbol;Acc:MGI:95679]
ENSMUST00000057465	28	1612	58.674	5.875	1.36672e-05	0.000103549	A530016L24Rik	RIKEN cDNA A530016L24 gene [Source:MGI Symbol;Acc:MGI:2443020]
ENSMUST00000107411	105	6156	58.648	5.874	0.0001695	0.00100857	Krt15	keratin 15 [Source:MGI Symbol;Acc:MGI:96689]
ENSMUST00000074898	150	8778	58.365	5.867	6.19895e-29	6.1169e-27	Hp	haptoglobin [Source:MGI Symbol;Acc:MGI:96211]
ENSMUST00000078490	5	296	58.375	5.867	7.72257e-06	6.15177e-05	Itih4	inter alpha-trypsin inhibitor, heavy chain 4 [Source:MGI Symbol;Acc:MGI:109536]
ENSMUST00000216545	2	90	58.265	5.865	0.000158335	0.000948772	Snx19	sorting nexin 19 [Source:MGI Symbol;Acc:MGI:1921581]
ENSMUST00000131877	1	50	57.638	5.849	4.90133e-06	4.07185e-05	Gfra1	glial cell line derived neurotrophic factor family receptor alpha 1 [Source:MGI Symbol;Acc:MGI:1100842]
ENSMUST00000233803	1	49	57.572	5.847	0.000202408	0.0011817	Sh3gl1	SH3-domain GRB2-like 1 [Source:MGI Symbol;Acc:MGI:700010]
ENSMUST00000211289	0	18	57.54	5.846	0.00931227	0.0331028	Acsl1	acyl-CoA synthetase long-chain family member 1 [Source:MGI Symbol;Acc:MGI:102797]
ENSMUST00000085052	4	262	56.637	5.824	3.01373e-09	4.36866e-08	Serpina3b	serine (or cysteine) peptidase inhibitor, clade A, member 3B [Source:MGI Symbol;Acc:MGI:2182835]
ENSMUST00000174685	1	33	56.633	5.824	0.000241387	0.001385	Trp53inp2	transformation related protein 53 inducible nuclear protein 2 [Source:MGI Symbol;Acc:MGI:1915978]
ENSMUST00000048462	2	124	56.221	5.813	0.0021311	0.00938026	Mtarc1	mitochondrial amidoxime reducing component 1 [Source:MGI Symbol;Acc:MGI:1913362]
ENSMUST00000124806	2	108	55.876	5.804	0.000179676	0.00106185	Tmem87a	transmembrane protein 87A [Source:MGI Symbol;Acc:MGI:2441844]
ENSMUST00000188831	0	18	55.866	5.804	0.00128223	0.00606181	Lamc2	laminin, gamma 2 [Source:MGI Symbol;Acc:MGI:99913]
ENSMUST00000028369	2	83	55.718	5.8	0.000829181	0.00413696	Dapl1	death associated protein-like 1 [Source:MGI Symbol;Acc:MGI:1923997]
ENSMUST00000204370	0	18	55.424	5.792	0.0100954	0.0353972	A530053G22Rik	RIKEN cDNA A530053G22 gene [Source:MGI Symbol;Acc:MGI:2443347]
ENSMUST00000122563	0	17	54.585	5.77	0.00169862	0.00772394	#N/A	predicted gene, 22482 [Source:MGI Symbol;Acc:MGI:5452259]
ENSMUST00000159985	1	32	54.506	5.768	0.00592328	0.0226513	Hephl1	hephaestin-like 1 [Source:MGI Symbol;Acc:MGI:2685355]
ENSMUST00000165401	17	887	54.19	5.76	6.94497e-15	2.02833e-13	Gm54215	predicted pseudogene 5859 [Source:MGI Symbol;Acc:MGI:3704096]
ENSMUST00000031096	8	408	53.894	5.752	3.98369e-05	0.000272215	Klb	klotho beta [Source:MGI Symbol;Acc:MGI:1932466]
ENSMUST00000161572	3	172	53.684	5.746	0.000748238	0.00377849	Mff	mitochondrial fission factor [Source:MGI Symbol;Acc:MGI:1922984]
ENSMUST00000084531	1	47	53.583	5.744	0.000376388	0.00205943	Mup3	major urinary protein 3 [Source:MGI Symbol;Acc:MGI:97235]
ENSMUST00000155196	0	16	53.488	5.741	0.00626939	0.0237892	Dolpp1	dolichyl pyrophosphate phosphatase 1 [Source:MGI Symbol;Acc:MGI:1914093]
ENSMUST00000228980	0	16	52.789	5.722	0.00864126	0.0310993	Gm31814	predicted gene, 31814 [Source:MGI Symbol;Acc:MGI:5590973]
ENSMUST00000028780	22	1189	52.333	5.71	3.62403e-37	5.75538e-35	Chac1	ChaC, cation transport regulator 1 [Source:MGI Symbol;Acc:MGI:1916315]
ENSMUST00000050397	20	1033	52.333	5.71	5.62859e-31	6.31492e-29	Sprr2f	small proline-rich protein 2F [Source:MGI Symbol;Acc:MGI:1330349]
ENSMUST00000144059	2	102	52.168	5.705	0.000375179	0.00205377	Rap1gap	Rap1 GTPase-activating protein [Source:MGI Symbol;Acc:MGI:109338]
ENSMUST00000099461	1	62	51.924	5.698	0.00141608	0.00660312	Duox1	dual oxidase 1 [Source:MGI Symbol;Acc:MGI:2139422]
ENSMUST00000064580	32	1673	51.737	5.693	2.28848e-29	2.34706e-27	Slc6a13	solute carrier family 6 (neurotransmitter transporter, GABA), member 13 [Source:MGI Symbol;Acc:MGI:95629]
ENSMUST00000080718	2	76	51.531	5.687	0.00114784	0.0055052	Lypd3	Ly6/Plaur domain containing 3 [Source:MGI Symbol;Acc:MGI:1919684]
ENSMUST00000203732	17	856	51.407	5.684	0.00792976	0.0289291	Pparg	peroxisome proliferator activated receptor gamma [Source:MGI Symbol;Acc:MGI:97747]
ENSMUST00000021343	1	30	50.82	5.667	0.00153757	0.00708378	Tshr	thyroid stimulating hormone receptor [Source:MGI Symbol;Acc:MGI:98849]
ENSMUST00000130876	1	30	50.698	5.664	0.000584566	0.00304366	Lpgat1	lysophosphatidylglycerol acyltransferase 1 [Source:MGI Symbol;Acc:MGI:2446186]
ENSMUST00000167588	1	42	50.687	5.664	0.00355621	0.0146036	Trim67	tripartite motif-containing 67 [Source:MGI Symbol;Acc:MGI:3045323]
ENSMUST00000167363	2	102	50.583	5.661	3.51262e-06	3.0066e-05	Gm17081	predicted gene 17081 [Source:MGI Symbol;Acc:MGI:4937908]
ENSMUST00000217359	2	125	50.218	5.65	0.000616264	0.00318642	Gm38431	predicted gene, 38431 [Source:MGI Symbol;Acc:MGI:5621316]
ENSMUST00000230687	2	88	50.129	5.648	0.00210962	0.00930073	Csad	cysteine sulfinic acid decarboxylase [Source:MGI Symbol;Acc:MGI:2180098]
ENSMUST00000003561	17	814	49.87	5.64	6.41318e-26	5.02974e-24	Phyhip	phytanoyl-CoA hydroxylase interacting protein [Source:MGI Symbol;Acc:MGI:1860417]
ENSMUST00000115246	1	58	49.883	5.64	0.00024312	0.00139355	Csnk1a1	casein kinase 1, alpha 1 [Source:MGI Symbol;Acc:MGI:1934950]
ENSMUST00000030044	33	1626	49.837	5.639	7.88606e-12	1.61933e-10	Orm1	orosomucoid 1 [Source:MGI Symbol;Acc:MGI:97443]
ENSMUST00000110371	6	275	49.845	5.639	7.41892e-07	7.30438e-06	Acsl1	acyl-CoA synthetase long-chain family member 1 [Source:MGI Symbol;Acc:MGI:102797]
ENSMUST00000180853	1	28	49.785	5.638	0.00237262	0.0102842	B430219N15Rik	RIKEN cDNA B430219N15 gene [Source:MGI Symbol;Acc:MGI:3697426]
ENSMUST00000225786	1	30	49.751	5.637	0.000996827	0.0048621	Sorbs1	sorbin and SH3 domain containing 1 [Source:MGI Symbol;Acc:MGI:700014]
ENSMUST00000035346	9	452	49.334	5.625	2.57432e-05	0.000183408	Nol4l	nucleolar protein 4-like [Source:MGI Symbol;Acc:MGI:1918765]
ENSMUST00000103142	15	752	48.96	5.614	8.80728e-08	1.0267e-06	Acss2	acyl-CoA synthetase short-chain family member 2 [Source:MGI Symbol;Acc:MGI:1890410]
ENSMUST00000029041	1470	71844	48.881	5.611	3.08315e-07	3.24987e-06	Fabp4	fatty acid binding protein 4, adipocyte [Source:MGI Symbol;Acc:MGI:88038]
ENSMUST00000038259	3	123	48.713	5.606	0.00107795	0.00521166	Slco4a1	solute carrier organic anion transporter family, member 4a1 [Source:MGI Symbol;Acc:MGI:1351866]
ENSMUST00000107361	1	41	48.686	5.605	0.0011859	0.00566291	Kcnh4	potassium voltage-gated channel, subfamily H (eag-related), member 4 [Source:MGI Symbol;Acc:MGI:2156184]
ENSMUST00000168928	1	57	48.633	5.604	0.000586773	0.00305238	Ccnt1	cyclin T1 [Source:MGI Symbol;Acc:MGI:1328363]
ENSMUST00000151679	1	28	48.491	5.6	0.000566878	0.00296179	Eif4g1	eukaryotic translation initiation factor 4, gamma 1 [Source:MGI Symbol;Acc:MGI:2384784]
ENSMUST00000148187	2	71	48.269	5.593	2.73871e-05	0.000193939	Adig	adipogenin [Source:MGI Symbol;Acc:MGI:2675492]
ENSMUST00000142405	0	15	47.646	5.574	0.00378111	0.0153905	Apol6	apolipoprotein L 6 [Source:MGI Symbol;Acc:MGI:1919189]
ENSMUST00000195575	129	6136	47.533	5.571	1.34947e-05	0.00010235	Car3	carbonic anhydrase 3 [Source:MGI Symbol;Acc:MGI:88270]
ENSMUST00000068563	1	27	47.547	5.571	0.000681221	0.00348023	Acox3	acyl-Coenzyme A oxidase 3, pristanoyl [Source:MGI Symbol;Acc:MGI:1933156]
ENSMUST00000034178	39	1834	47.362	5.566	1.74834e-10	3.03006e-09	Ces1f	carboxylesterase 1F [Source:MGI Symbol;Acc:MGI:2142687]
ENSMUST00000128408	5	212	47.232	5.562	4.55554e-05	0.000307195	Dbi	diazepam binding inhibitor [Source:MGI Symbol;Acc:MGI:94865]
ENSMUST00000125475	0	14	47.069	5.557	0.0085357	0.0307522	Fam3b	family with sequence similarity 3, member B [Source:MGI Symbol;Acc:MGI:1270150]
ENSMUST00000038099	29	1335	46.992	5.554	1.51178e-13	3.82488e-12	Socs1	suppressor of cytokine signaling 1 [Source:MGI Symbol;Acc:MGI:1354910]
ENSMUST00000128270	1	27	46.889	5.551	0.0013012	0.00613834	Stt3a	STT3, subunit of the oligosaccharyltransferase complex, homolog A (S. cerevisiae) [Source:MGI Symbol;Acc:MGI:105124]
ENSMUST00000120269	1	58	46.887	5.551	0.00204164	0.00903715	Itih4	inter alpha-trypsin inhibitor, heavy chain 4 [Source:MGI Symbol;Acc:MGI:109536]
ENSMUST00000164208	2	104	46.789	5.548	0.000743708	0.00375827	Galnt15	polypeptide N-acetylgalactosaminyltransferase 15 [Source:MGI Symbol;Acc:MGI:1926004]
ENSMUST00000032233	3	136	46.492	5.539	1.05017e-15	3.34113e-14	Tuba8	tubulin, alpha 8 [Source:MGI Symbol;Acc:MGI:1858225]
ENSMUST00000205698	2	81	46.216	5.53	4.02668e-06	3.40643e-05	Lipe	lipase, hormone sensitive [Source:MGI Symbol;Acc:MGI:96790]
ENSMUST00000112524	1	27	45.984	5.523	0.00179805	0.00810664	Alas1	aminolevulinic acid synthase 1 [Source:MGI Symbol;Acc:MGI:87989]
ENSMUST00000079597	6	297	45.391	5.504	4.76045e-07	4.85798e-06	Paqr9	progestin and adipoQ receptor family member IX [Source:MGI Symbol;Acc:MGI:1922802]
ENSMUST00000182384	2	106	45.369	5.504	0.00108333	0.00523548	Osbpl10	oxysterol binding protein-like 10 [Source:MGI Symbol;Acc:MGI:1921736]
ENSMUST00000106387	5	250	45.334	5.503	4.76596e-06	3.96743e-05	Sphk1	sphingosine kinase 1 [Source:MGI Symbol;Acc:MGI:1316649]
ENSMUST00000112756	3	146	45.28	5.501	0.00175737	0.00795388	Lrtm2	leucine-rich repeats and transmembrane domains 2 [Source:MGI Symbol;Acc:MGI:2141485]
ENSMUST00000135309	1	56	45.261	5.5	0.00316385	0.0131937	Zscan20	zinc finger and SCAN domains 20 [Source:MGI Symbol;Acc:MGI:2679268]
ENSMUST00000140097	1	26	45.233	5.499	0.000863787	0.0042902	Asns	asparagine synthetase [Source:MGI Symbol;Acc:MGI:1350929]
ENSMUST00000029076	2071	93457	45.118	5.496	2.19881e-06	1.96141e-05	Car3	carbonic anhydrase 3 [Source:MGI Symbol;Acc:MGI:88270]
ENSMUST00000085050	27	1220	44.869	5.488	1.06113e-15	3.37041e-14	Serpina3c	serine (or cysteine) peptidase inhibitor, clade A, member 3C [Source:MGI Symbol;Acc:MGI:102848]
ENSMUST00000113120	1	40	44.739	5.483	0.00172077	0.00781042	Bex1	brain expressed X-linked 1 [Source:MGI Symbol;Acc:MGI:1328321]
ENSMUST00000050963	0	14	44.727	5.483	0.00398112	0.0160904	Il17c	interleukin 17C [Source:MGI Symbol;Acc:MGI:2446486]
ENSMUST00000132131	1	52	44.511	5.476	0.00156372	0.00718921	Cd1d1	CD1d1 antigen [Source:MGI Symbol;Acc:MGI:107674]
ENSMUST00000105470	3	116	43.857	5.455	7.84557e-08	9.22655e-07	Man1a	mannosidase 1, alpha [Source:MGI Symbol;Acc:MGI:104677]
ENSMUST00000012849	245	10686	43.687	5.449	4.34626e-07	4.46471e-06	Retn	resistin [Source:MGI Symbol;Acc:MGI:1888506]
ENSMUST00000106319	1	38	43.548	5.445	0.000604417	0.00313195	Ppih	peptidyl prolyl isomerase H [Source:MGI Symbol;Acc:MGI:106499]
ENSMUST00000075433	1	26	43.396	5.439	0.00319251	0.0132992	Cxcl2	chemokine (C-X-C motif) ligand 2 [Source:MGI Symbol;Acc:MGI:1340094]
ENSMUST00000075341	1	38	43.255	5.435	0.00351034	0.0144442	Orm2	orosomucoid 2 [Source:MGI Symbol;Acc:MGI:97444]
ENSMUST00000191465	1	48	43.244	5.434	0.000607186	0.00314402	Minar1	membrane integral NOTCH2 associated receptor 1 [Source:MGI Symbol;Acc:MGI:2667167]
ENSMUST00000169787	2	88	43.051	5.428	7.56561e-12	1.5552e-10	Adamtsl2	ADAMTS-like 2 [Source:MGI Symbol;Acc:MGI:1925044]
ENSMUST00000134370	1	25	42.885	5.422	0.00239312	0.010368	Ripor2	RHO family interacting cell polarization regulator 2 [Source:MGI Symbol;Acc:MGI:2444879]
ENSMUST00000143375	1	53	42.493	5.409	0.000941648	0.00463118	Dcaf11	DDB1 and CUL4 associated factor 11 [Source:MGI Symbol;Acc:MGI:90168]
ENSMUST00000219376	0	14	42.465	5.408	0.00485644	0.0190636	Pofut2	protein O-fucosyltransferase 2 [Source:MGI Symbol;Acc:MGI:1916863]
ENSMUST00000136122	1	24	42.342	5.404	0.00189662	0.00847508	Fos	FBJ osteosarcoma oncogene [Source:MGI Symbol;Acc:MGI:95574]
ENSMUST00000155707	2	93	42.254	5.401	0.00198032	0.00879491	Timp2	tissue inhibitor of metalloproteinase 2 [Source:MGI Symbol;Acc:MGI:98753]
ENSMUST00000117759	2	74	42.235	5.4	0.00214889	0.00944117	Tmed5	transmembrane p24 trafficking protein 5 [Source:MGI Symbol;Acc:MGI:1921586]
ENSMUST00000107232	2	80	42.207	5.399	0.00164592	0.0075165	Pip5k1a	phosphatidylinositol-4-phosphate 5-kinase, type 1 alpha [Source:MGI Symbol;Acc:MGI:107929]
ENSMUST00000191757	154	6490	42.13	5.397	6.13955e-07	6.14716e-06	Fabp4	fatty acid binding protein 4, adipocyte [Source:MGI Symbol;Acc:MGI:88038]
ENSMUST00000159983	29	1207	41.747	5.384	3.68343e-09	5.27805e-08	Lgals12	lectin, galactose binding, soluble 12 [Source:MGI Symbol;Acc:MGI:1929094]
ENSMUST00000025404	16	680	41.465	5.374	1.96299e-05	0.000143363	Cidea	cell death-inducing DNA fragmentation factor, alpha subunit-like effector A [Source:MGI Symbol;Acc:MGI:1270845]
ENSMUST00000113089	351	14534	41.384	5.371	5.95577e-09	8.26556e-08	Cidec	cell death-inducing DFFA-like effector c [Source:MGI Symbol;Acc:MGI:95585]
ENSMUST00000093033	1	24	41.35	5.37	0.0016478	0.00752332	Capn9	calpain 9 [Source:MGI Symbol;Acc:MGI:1920897]
ENSMUST00000099106	3	110	41.291	5.368	2.12664e-05	0.00015402	Mgst2	microsomal glutathione S-transferase 2 [Source:MGI Symbol;Acc:MGI:2448481]
ENSMUST00000212205	2	96	41.16	5.363	0.00180152	0.00811781	Wwp2	WW domain containing E3 ubiquitin protein ligase 2 [Source:MGI Symbol;Acc:MGI:1914144]
ENSMUST00000066368	5	204	41.021	5.358	1.4483e-10	2.54232e-09	Mdfi	MyoD family inhibitor [Source:MGI Symbol;Acc:MGI:107687]
ENSMUST00000030862	5	215	40.782	5.35	3.24302e-22	1.8972e-20	Draxin	dorsal inhibitory axon guidance protein [Source:MGI Symbol;Acc:MGI:1917683]
ENSMUST00000049509	1	36	40.767	5.349	0.0102039	0.035697	Vat1l	vesicle amine transport protein 1 like [Source:MGI Symbol;Acc:MGI:2142534]
ENSMUST00000041115	1	24	40.684	5.346	0.000267495	0.00151779	Erich6	glutamate rich 6 [Source:MGI Symbol;Acc:MGI:3588212]
ENSMUST00000149618	1	24	40.609	5.344	0.000953134	0.0046802	Gm9951	predicted gene 9951 [Source:MGI Symbol;Acc:MGI:3641827]
ENSMUST00000153223	1	24	40.486	5.339	0.00179435	0.00809569	Rpl11	ribosomal protein L11 [Source:MGI Symbol;Acc:MGI:1914275]
ENSMUST00000045035	29	1192	40.332	5.334	4.05176e-09	5.76406e-08	Apoc1	apolipoprotein C-I [Source:MGI Symbol;Acc:MGI:88053]
ENSMUST00000025054	13	535	40.287	5.332	0.00480345	0.0188931	Spdef	SAM pointed domain containing ets transcription factor [Source:MGI Symbol;Acc:MGI:1353422]
ENSMUST00000149766	1	35	40.076	5.325	0.00455987	0.0180652	Acsm3	acyl-CoA synthetase medium-chain family member 3 [Source:MGI Symbol;Acc:MGI:99538]
ENSMUST00000219074	0	12	40.036	5.323	0.00830257	0.0300768	Cdc34	cell division cycle 34 [Source:MGI Symbol;Acc:MGI:102657]
ENSMUST00000075675	0	12	40.035	5.323	0.00834629	0.030197	Methig1	methyltransferase hypoxia inducible domain containing 1 [Source:MGI Symbol;Acc:MGI:3845761]
ENSMUST00000206589	4137	164878	39.853	5.317	5.04536e-06	4.17698e-05	Fasn	fatty acid synthase [Source:MGI Symbol;Acc:MGI:95485]
ENSMUST00000163654	3	128	39.797	5.315	0.00286656	0.0121232	U2af1l4	U2 small nuclear RNA auxiliary factor 1-like 4 [Source:MGI Symbol;Acc:MGI:2678374]
ENSMUST00000112648	4	161	39.778	5.314	1.69297e-05	0.000125384	Dbi	diazepam binding inhibitor [Source:MGI Symbol;Acc:MGI:94865]
ENSMUST00000111307	1	24	39.708	5.311	0.00196876	0.0087524	Gusb	glucuronidase, beta [Source:MGI Symbol;Acc:MGI:95872]
ENSMUST00000067375	0	12	39.4	5.3	0.00690115	0.0257887	Bsx	brain specific homeobox [Source:MGI Symbol;Acc:MGI:2669849]
ENSMUST00000027667	27	1048	39.32	5.297	0.000298728	0.00167807	Pkp1	plakophilin 1 [Source:MGI Symbol;Acc:MGI:1328359]
ENSMUST00000026377	2	92	39.29	5.296	8.97403e-07	8.66145e-06	Padi3	peptidyl arginine deiminase, type III [Source:MGI Symbol;Acc:MGI:1338891]
ENSMUST00000121574	2	66	39.205	5.293	0.0012787	0.0060466	Idi1-ps1	predicted gene 13502 [Source:MGI Symbol;Acc:MGI:3649894]
ENSMUST00000091059	1	22	39.142	5.291	0.00276207	0.0117376	Ttc16	tetratricopeptide repeat domain 16 [Source:MGI Symbol;Acc:MGI:2443048]
ENSMUST00000139304	4	136	39.04	5.287	9.13675e-05	0.000577084	Apol6	apolipoprotein L 6 [Source:MGI Symbol;Acc:MGI:1919189]
ENSMUST00000120542	1	58	39.008	5.286	4.02255e-07	4.1575e-06	Mettl1	methyltransferase like 1 [Source:MGI Symbol;Acc:MGI:1339986]
ENSMUST00000153558	1	49	38.954	5.284	0.011296	0.0388209	Scamp1	secretory carrier membrane protein 1 [Source:MGI Symbol;Acc:MGI:1349480]
ENSMUST00000070892	7	272	38.916	5.282	8.04588e-06	6.38624e-05	Dsg3	desmoglein 3 [Source:MGI Symbol;Acc:MGI:99499]
ENSMUST00000159654	0	12	38.914	5.282	0.00785258	0.0287115	Ackr3	atypical chemokine receptor 3 [Source:MGI Symbol;Acc:MGI:109562]
ENSMUST00000204198	6	230	38.695	5.274	2.50916e-05	0.0001791	Brpf1	bromodomain and PHD finger containing, 1 [Source:MGI Symbol;Acc:MGI:1926033]
ENSMUST00000124998	8	309	38.568	5.269	0.000495764	0.00263416	Clstn3	calsyntenin 3 [Source:MGI Symbol;Acc:MGI:2178323]
ENSMUST00000177731	2	74	38.498	5.267	0.00620092	0.0235652	Rabep1	rabaptin, RAB GTPase binding effector protein 1 [Source:MGI Symbol;Acc:MGI:1860236]
ENSMUST00000034046	698	26864	38.472	5.266	2.32483e-07	2.50865e-06	Acsl1	acyl-CoA synthetase long-chain family member 1 [Source:MGI Symbol;Acc:MGI:102797]
ENSMUST00000228625	0	12	38.424	5.264	0.00941649	0.0334153	Eif3h	eukaryotic translation initiation factor 3, subunit H [Source:MGI Symbol;Acc:MGI:1915385]
ENSMUST00000063502	4	158	38.39	5.263	0.00432656	0.017265	Dclre1b	DNA cross-link repair 1B [Source:MGI Symbol;Acc:MGI:2156057]
ENSMUST00000020520	1	44	38.228	5.257	0.00254799	0.0109463	Pus10	pseudouridylate synthase 10 [Source:MGI Symbol;Acc:MGI:1921717]
ENSMUST00000184046	1	32	38.133	5.253	0.00702767	0.0261762	Mocs2	molybdenum cofactor synthesis 2 [Source:MGI Symbol;Acc:MGI:1336894]
ENSMUST00000106969	0	12	37.785	5.24	0.00802242	0.0292169	Tomt	transmembrane O-methyltransferase [Source:MGI Symbol;Acc:MGI:3769724]
ENSMUST00000124477	1	44	37.761	5.239	0.007255	0.0268537	Tmem135	transmembrane protein 135 [Source:MGI Symbol;Acc:MGI:1920009]
ENSMUST00000148706	7	276	37.694	5.236	9.50558e-29	9.25237e-27	Irak1	interleukin-1 receptor-associated kinase 1 [Source:MGI Symbol;Acc:MGI:107420]
ENSMUST00000028188	1	22	37.633	5.234	0.000715639	0.00363597	Fibcd1	fibrinogen C domain containing 1 [Source:MGI Symbol;Acc:MGI:2138953]
ENSMUST00000134812	0	12	37.621	5.233	0.00880826	0.031619	Chil1	chitinase-like 1 [Source:MGI Symbol;Acc:MGI:1340899]
ENSMUST00000110778	2	97	37.377	5.224	2.16597e-08	2.76625e-07	Wipi2	WD repeat domain, phosphoinositide interacting 2 [Source:MGI Symbol;Acc:MGI:1923831]
ENSMUST00000199708	0	12	37.301	5.221	0.00899331	0.0321564	Grin2a	glutamate receptor, ionotropic, NMDA2A (epsilon 1) [Source:MGI Symbol;Acc:MGI:95820]
ENSMUST00000159364	7	240	37.276	5.22	3.55413e-10	5.89418e-09	Fcor	Foxo1 corepressor [Source:MGI Symbol;Acc:MGI:1915484]
ENSMUST00000048630	13	473	37.22	5.218	1.0791e-20	5.57853e-19	Crtac1	cartilage acidic protein 1 [Source:MGI Symbol;Acc:MGI:1920082]
ENSMUST00000025850	2	88	37.139	5.215	1.2021e-12	2.73592e-11	Fosl1	fos-like antigen 1 [Source:MGI Symbol;Acc:MGI:107179]
ENSMUST00000160126	4	121	36.547	5.192	1.04401e-05	8.09276e-05	0	predicted gene 454 [Source:MGI Symbol;Acc:MGI:2685300]
ENSMUST00000136045	0	12	36.497	5.19	0.0119527	0.0407022	Timp3	tissue inhibitor of metalloproteinase 3 [Source:MGI Symbol;Acc:MGI:98754]
ENSMUST00000206083	5	167	36.461	5.188	8.30404e-05	0.0005288	Plin1	perilipin 1 [Source:MGI Symbol;Acc:MGI:1890505]
ENSMUST00000207159	1	20	36.232	5.179	0.00311702	0.0130297	Tmem126a	transmembrane protein 126A [Source:MGI Symbol;Acc:MGI:1913521]
ENSMUST00000107472	2	82	36.086	5.173	0.000130303	0.000794806	Mup3	major urinary protein 3 [Source:MGI Symbol;Acc:MGI:97235]
ENSMUST00000133786	1	20	36.065	5.173	0.00727649	0.0269228	Mapk13	mitogen-activated protein kinase 13 [Source:MGI Symbol;Acc:MGI:1346864]
ENSMUST00000102772	8	292	36.046	5.172	0.000490855	0.00261075	Ltc4s	leukotriene C4 synthase [Source:MGI Symbol;Acc:MGI:107498]
ENSMUST00000227087	2	56	36.043	5.172	0.00272346	0.0115971	Gnl3	guanine nucleotide binding protein-like 3 (nucleolar) [Source:MGI Symbol;Acc:MGI:1353651]
ENSMUST00000153134	0	12	36.007	5.17	0.0111058	0.0382727	Glul	glutamate-ammonia ligase (glutamine synthetase) [Source:MGI Symbol;Acc:MGI:95739]
ENSMUST00000108864	16	584	35.931	5.167	0.0151164	0.0494009	Fat2	FAT atypical cadherin 2 [Source:MGI Symbol;Acc:MGI:2685369]
ENSMUST00000233994	3	114	35.873	5.165	2.38255e-06	2.10891e-05	Lims2	LIM and senescent cell antigen like domains 2 [Source:MGI Symbol;Acc:MGI:2385067]
ENSMUST00000077698	16	580	35.67	5.157	2.13721e-06	1.91122e-05	Calml3	calmodulin-like 3 [Source:MGI Symbol;Acc:MGI:1917655]
ENSMUST00000189683	1	30	35.669	5.157	0.000303615	0.00170302	2010016I18Rik	RIKEN cDNA 2010016I18 gene [Source:MGI Symbol;Acc:MGI:1916456]
ENSMUST00000128512	1	22	35.525	5.151	0.00361576	0.0148195	Samd14	sterile alpha motif domain containing 14 [Source:MGI Symbol;Acc:MGI:2384945]
ENSMUST00000130418	7	260	35.494	5.15	7.89277e-13	1.84543e-11	Aldh1l1	aldehyde dehydrogenase 1 family, member L1 [Source:MGI Symbol;Acc:MGI:1340024]
ENSMUST00000040404	21	739	35.278	5.141	5.51262e-07	5.5779e-06	Ly6d	lymphocyte antigen 6 complex, locus D [Source:MGI Symbol;Acc:MGI:96881]
ENSMUST00000205915	212	7453	35.077	5.132	8.70719e-07	8.42375e-06	Plin1	perilipin 1 [Source:MGI Symbol;Acc:MGI:1890505]
ENSMUST00000070832	2	82	35.052	5.131	1.84533e-09	2.76299e-08	Wfdc21	WAP four-disulfide core domain 21 [Source:MGI Symbol;Acc:MGI:1913357]
ENSMUST00000205553	12	420	34.987	5.129	0.000423762	0.00228753	Plin1	perilipin 1 [Source:MGI Symbol;Acc:MGI:1890505]
ENSMUST00000047243	5	162	34.838	5.123	0.00606412	0.0231297	Rap1gap	Rap1 GTPase-activating protein [Source:MGI Symbol;Acc:MGI:109338]
ENSMUST00000169665	62	2152	34.819	5.122	1.22611e-05	9.37754e-05	Pnpla2	patatin-like phospholipase domain containing 2 [Source:MGI Symbol;Acc:MGI:1914103]
ENSMUST00000169234	6	200	34.656	5.115	1.32666e-06	1.23914e-05	Retn	resistin [Source:MGI Symbol;Acc:MGI:1888506]
ENSMUST00000229411	5	180	34.469	5.107	0.00698963	0.0260666	Ccdc134	coiled-coil domain containing 134 [Source:MGI Symbol;Acc:MGI:1923707]
ENSMUST00000142144	1	50	34.261	5.098	0.00275943	0.0117299	Slc6a13	solute carrier family 6 (neurotransmitter transporter, GABA), member 13 [Source:MGI Symbol;Acc:MGI:95629]
ENSMUST00000186240	1	49	33.881	5.082	1.77456e-06	1.61488e-05	Gm28913	predicted gene 28913 [Source:MGI Symbol;Acc:MGI:5579619]
ENSMUST00000164863	6	203	33.584	5.07	1.52061e-05	0.000113914	Gm20458	predicted gene 20458 [Source:MGI Symbol;Acc:MGI:5141923]
ENSMUST00000232041	2	74	33.563	5.069	0.00383975	0.0155888	Thap7	THAP domain containing 7 [Source:MGI Symbol;Acc:MGI:1916259]
ENSMUST00000223147	2	71	33.553	5.068	1.09669e-06	1.04028e-05	Rala	v-ral simian leukemia viral oncogene A (ras related) [Source:MGI Symbol;Acc:MGI:1927243]
ENSMUST00000123454	1	20	33.402	5.062	0.00421312	0.0168724	Shisa6	shisa family member 6 [Source:MGI Symbol;Acc:MGI:2685725]
ENSMUST00000064765	2	74	33.392	5.061	0.00834716	0.0301982	Stx17	syntaxin 17 [Source:MGI Symbol;Acc:MGI:1914977]
ENSMUST00000135106	2	69	33.223	5.054	0.000119509	0.000734138	Irak3	interleukin-1 receptor-associated kinase 3 [Source:MGI Symbol;Acc:MGI:1921164]
ENSMUST00000170051	55	1810	33.034	5.046	8.54909e-15	2.4729e-13	Cd36	CD36 molecule [Source:MGI Symbol;Acc:MGI:107899]
ENSMUST00000173839	2	72	32.776	5.035	0.00415923	0.0166914	Nnat	neuronatin [Source:MGI Symbol;Acc:MGI:104716]
ENSMUST00000032462	21	702	32.763	5.034	1.9367e-09	2.89073e-08	Timp4	tissue inhibitor of metalloproteinase 4 [Source:MGI Symbol;Acc:MGI:109125]
ENSMUST00000196447	2	76	32.744	5.033	4.47167e-06	3.74529e-05	Sh2b2	SH2B adaptor protein 2 [Source:MGI Symbol;Acc:MGI:1345171]
ENSMUST00000039331	1	30	32.736	5.033	0.000619348	0.00320063	Igsf21	immunoglobulin superfamily, member 21 [Source:MGI Symbol;Acc:MGI:2681842]
ENSMUST00000120088	1	28	32.618	5.028	0.00520188	0.0202409	Gm15519	predicted gene 15519 [Source:MGI Symbol;Acc:MGI:3782965]
ENSMUST00000040010	12	394	32.575	5.026	0.000110425	0.000684041	Rbm3	RNA binding motif (RNP1, RRM) protein 3 [Source:MGI Symbol;Acc:MGI:1099460]
ENSMUST00000147201	1	20	32.456	5.02	0.00574654	0.0220725	Retreg3	reticulophagy regulator family member 3 [Source:MGI Symbol;Acc:MGI:1915248]
ENSMUST00000116666	1	19	32.337	5.015	0.00581889	0.0223086	Tcp10b	t-complex protein 10b [Source:MGI Symbol;Acc:MGI:98542]
ENSMUST00000023593	577	18570	32.181	5.008	5.08728e-06	4.20986e-05	Adipoq	adiponectin, C1Q and collagen domain containing [Source:MGI Symbol;Acc:MGI:106675]
ENSMUST00000128933	2	77	32.181	5.008	8.25633e-06	6.53789e-05	Tex2	testis expressed gene 2 [Source:MGI Symbol;Acc:MGI:102465]
ENSMUST00000031868	2	66	32.077	5.003	3.86099e-06	3.28002e-05	Slc13a4	solute carrier family 13 (sodium/sulfate symporters), member 4 [Source:MGI Symbol;Acc:MGI:2442367]
ENSMUST00000131288	1	28	31.964	4.998	0.000353282	0.00195011	Ywhab	tyrosine 3-monooxygenase/tryptophan 5-monooxygenase activation protein, beta polypeptide [Source:MGI Symbol;Acc:MGI:1891917]
ENSMUST00000055655	1464	46684	31.887	4.995	6.90564e-06	5.56362e-05	Fasn	fatty acid synthase [Source:MGI Symbol;Acc:MGI:95485]
ENSMUST00000206444	2	46	31.883	4.995	0.000139604	0.000847038	Slc1a5	solute carrier family 1 (neutral amino acid transporter), member 5 [Source:MGI Symbol;Acc:MGI:105305]
ENSMUST00000223332	1	40	31.841	4.993	0.00432641	0.017265	Dlst	dihydrolipoamide S-succinyltransferase (E2 component of 2-oxo-glutarate complex) [Source:MGI Symbol;Acc:MGI:1926170]
ENSMUST00000164848	2	56	31.813	4.992	7.86044e-07	7.69153e-06	Siah3	siah E3 ubiquitin protein ligase family member 3 [Source:MGI Symbol;Acc:MGI:2685758]
ENSMUST00000156191	2	64	31.82	4.992	1.30078e-05	9.90639e-05	Tmem125	transmembrane protein 125 [Source:MGI Symbol;Acc:MGI:1923409]
ENSMUST00000209090	1	19	31.792	4.991	0.00484963	0.0190408	Gm45187	predicted gene 45187 [Source:MGI Symbol;Acc:MGI:5753763]
ENSMUST00000020252	2	48	31.732	4.988	0.00260228	0.0111453	Sycp3	synaptonemal complex protein 3 [Source:MGI Symbol;Acc:MGI:109542]
ENSMUST00000112201	4	130	31.643	4.984	4.02777e-18	1.62617e-16	Gorasp2	golgi reassembly stacking protein 2 [Source:MGI Symbol;Acc:MGI:2135962]
ENSMUST00000007738	7	216	31.465	4.976	8.01615e-11	1.45573e-09	Hapln4	hyaluronan and proteoglycan link protein 4 [Source:MGI Symbol;Acc:MGI:2679531]
ENSMUST00000054599	8	257	31.421	4.974	3.80373e-09	5.42872e-08	Sprr1a	small proline-rich protein 1A [Source:MGI Symbol;Acc:MGI:106660]
ENSMUST00000121677	3	86	31.355	4.971	0.00603913	0.0230436	Ube2q2	ubiquitin-conjugating enzyme E2Q family member 2 [Source:MGI Symbol;Acc:MGI:2388672]
ENSMUST00000156060	2	78	31.25	4.966	0.00949842	0.0336872	Rsf1	remodeling and spacing factor 1 [Source:MGI Symbol;Acc:MGI:2682305]
ENSMUST00000133432	2	59	31.228	4.965	0.0112177	0.0385981	Gorasp2	golgi reassembly stacking protein 2 [Source:MGI Symbol;Acc:MGI:2135962]
ENSMUST00000121815	3	84	31.221	4.964	1.37452e-08	1.81114e-07	Hspd1-ps4	heat shock protein 1 (chaperonin), pseudogene 4 [Source:MGI Symbol;Acc:MGI:3649750]
ENSMUST00000154394	11	361	31.102	4.959	0.000114617	0.00070733	Ankef1	ankyrin repeat and EF-hand domain containing 1 [Source:MGI Symbol;Acc:MGI:2441685]
ENSMUST00000004913	129	4016	31.007	4.955	3.21943e-42	6.91286e-40	Pgf	placental growth factor [Source:MGI Symbol;Acc:MGI:105095]
ENSMUST00000079859	1	36	31.01	4.955	4.42607e-05	0.000299376	Klk1b27	kallikrein 1-related peptidase b27 [Source:MGI Symbol;Acc:MGI:891980]
ENSMUST00000196388	1	18	30.732	4.942	0.0127499	0.0429146	Srpk2	serine/arginine-rich protein specific kinase 2 [Source:MGI Symbol;Acc:MGI:1201408]
ENSMUST00000188711	1	35	30.708	4.941	0.00631718	0.0239372	2610016A17Rik	RIKEN cDNA 2610016A17 gene [Source:MGI Symbol;Acc:MGI:1919653]
ENSMUST00000136495	4	135	30.72	4.941	0.00884692	0.0317295	Eif2b2	eukaryotic translation initiation factor 2B, subunit 2 beta [Source:MGI Symbol;Acc:MGI:2145118]
ENSMUST00000111619	4	134	30.692	4.94	0.0141917	0.0468975	Tmem120b	transmembrane protein 120B [Source:MGI Symbol;Acc:MGI:3603158]
ENSMUST00000133127	1	36	30.468	4.929	0.0132765	0.044403	Cfb	complement factor B [Source:MGI Symbol;Acc:MGI:105975]
ENSMUST00000182870	1	18	30.34	4.923	0.00223254	0.00974673	Gm20757	predicted gene, 20757 [Source:MGI Symbol;Acc:MGI:5434113]
ENSMUST00000204288	1	35	30.338	4.923	0.00506945	0.0198049	Gm44386	predicted gene, 44386 [Source:MGI Symbol;Acc:MGI:5690778]
ENSMUST00000030560	2	70	30.225	4.918	4.62292e-05	0.000311258	Tinagl1	tubulointerstitial nephritis antigen-like 1 [Source:MGI Symbol;Acc:MGI:2137617]
ENSMUST00000218429	4	110	30.208	4.917	1.86609e-05	0.000136809	Gm12248	predicted gene 12248 [Source:MGI Symbol;Acc:MGI:3651124]
ENSMUST00000049721	3	87	30.218	4.917	0.00025055	0.00143056	Fam3b	family with sequence similarity 3, member B [Source:MGI Symbol;Acc:MGI:1270150]
ENSMUST00000173041	1	18	30.212	4.917	0.00927726	0.0330033	Nnat	neuronatin [Source:MGI Symbol;Acc:MGI:104716]
ENSMUST00000032175	119	3578	30.184	4.916	1.3789e-13	3.51195e-12	Aldh1l1	aldehyde dehydrogenase 1 family, member L1 [Source:MGI Symbol;Acc:MGI:1340024]
ENSMUST00000112335	118	3550	30.159	4.915	9.17769e-13	2.12764e-11	Rbp4	retinol binding protein 4, plasma [Source:MGI Symbol;Acc:MGI:97879]
ENSMUST00000045620	1	26	30.108	4.912	0.0124053	0.0419698	Smco4	single-pass membrane protein with coiled-coil domains 4 [Source:MGI Symbol;Acc:MGI:3039636]
ENSMUST00000189005	2	70	29.91	4.903	1.97257e-05	0.000143953	Lamc2	laminin, gamma 2 [Source:MGI Symbol;Acc:MGI:99913]
ENSMUST00000173793	1	26	29.925	4.903	0.000437893	0.00235638	Nnat	neuronatin [Source:MGI Symbol;Acc:MGI:104716]
ENSMUST00000207150	1	18	29.875	4.901	0.00802539	0.0292259	Gm44585	predicted gene 44585 [Source:MGI Symbol;Acc:MGI:5753161]
ENSMUST00000145059	1	25	29.77	4.896	0.00472367	0.0186125	Aars	alanyl-tRNA synthetase [Source:MGI Symbol;Acc:MGI:2384560]
ENSMUST00000201505	1	17	29.709	4.893	0.0019812	0.00879748	Ociad1	OCIA domain containing 1 [Source:MGI Symbol;Acc:MGI:1915345]
ENSMUST00000176215	2	69	29.692	4.892	3.39154e-09	4.88913e-08	Rab26os	RAB26, member RAS oncogene family, opposite strand [Source:MGI Symbol;Acc:MGI:1922864]
ENSMUST00000197730	1	34	29.667	4.891	0.00596512	0.0227915	Ppp1cc	protein phosphatase 1 catalytic subunit gamma [Source:MGI Symbol;Acc:MGI:104872]
ENSMUST00000183887	6	166	29.656	4.89	1.13252e-05	8.7314e-05	Acaca	acetyl-Coenzyme A carboxylase alpha [Source:MGI Symbol;Acc:MGI:108451]
ENSMUST00000109526	76	2244	29.562	4.886	3.61974e-21	1.93585e-19	Nnat	neuronatin [Source:MGI Symbol;Acc:MGI:104716]
ENSMUST00000039305	124	3640	29.444	4.88	2.4397e-05	0.000174576	Slc36a2	solute carrier family 36 (proton/amino acid symporter), member 2 [Source:MGI Symbol;Acc:MGI:1891430]
ENSMUST00000200565	2	43	29.37	4.876	0.00213915	0.00940634	S100a14	S100 calcium binding protein A14 [Source:MGI Symbol;Acc:MGI:1913416]
ENSMUST00000023790	5	156	29.281	4.872	8.31976e-06	6.58267e-05	Krt1	keratin 1 [Source:MGI Symbol;Acc:MGI:96698]
ENSMUST00000111334	1	36	29.286	4.872	0.0143034	0.0472041	Mpz	myelin protein zero [Source:MGI Symbol;Acc:MGI:103177]
ENSMUST00000209161	7	201	29.156	4.866	0.000161878	0.000967841	Ptpn5	protein tyrosine phosphatase, non-receptor type 5 [Source:MGI Symbol;Acc:MGI:97807]
ENSMUST00000088041	6	166	29.155	4.866	0.0141284	0.0467286	Ptgis	prostaglandin I2 (prostacyclin) synthase [Source:MGI Symbol;Acc:MGI:1097156]
ENSMUST00000169095	324	9420	29.049	4.86	6.07912e-08	7.24428e-07	Cd36	CD36 molecule [Source:MGI Symbol;Acc:MGI:107899]
ENSMUST00000164932	2	69	28.97	4.857	0.00161967	0.00740895	Krt78	keratin 78 [Source:MGI Symbol;Acc:MGI:1917529]
ENSMUST00000121728	21	593	28.937	4.855	7.95761e-17	2.84248e-15	Gm5859	predicted gene 13301 [Source:MGI Symbol;Acc:MGI:3707230]
ENSMUST00000229694	1	24	28.922	4.854	0.00671497	0.0251997	Micall1	microtubule associated monooxygenase, calponin and LIM domain containing -like 1 [Source:MGI Symbol;Acc:MGI:105870]
ENSMUST00000176029	1	17	28.869	4.851	0.0113368	0.038931	Ebf2	early B cell factor 2 [Source:MGI Symbol;Acc:MGI:894332]
ENSMUST00000036497	185	5332	28.805	4.848	6.08465e-13	1.4397e-11	Prkar2b	protein kinase, cAMP dependent regulatory, type II beta [Source:MGI Symbol;Acc:MGI:97760]
ENSMUST00000028652	1	34	28.759	4.846	0.00636641	0.0240903	Slc28a2	solute carrier family 28 (sodium-coupled nucleoside transporter), member 2 [Source:MGI Symbol;Acc:MGI:1913105]
ENSMUST00000138895	2	50	28.708	4.843	7.19034e-07	7.10251e-06	Hspa8	heat shock protein 8 [Source:MGI Symbol;Acc:MGI:105384]
ENSMUST00000155830	3	68	28.442	4.83	8.76957e-09	1.19111e-07	Lcn2	lipocalin 2 [Source:MGI Symbol;Acc:MGI:96757]
ENSMUST00000222957	3	91	28.376	4.827	1.31695e-05	0.000100094	Ntsr2	neurotensin receptor 2 [Source:MGI Symbol;Acc:MGI:108018]
ENSMUST00000127957	23	653	28.345	4.825	5.68096e-11	1.04995e-09	Apol6	apolipoprotein L 6 [Source:MGI Symbol;Acc:MGI:1919189]
ENSMUST00000092415	6	160	27.906	4.803	0.0141058	0.0466726	Specc1	sperm antigen with calponin homology and coiled-coil domains 1 [Source:MGI Symbol;Acc:MGI:2442356]
ENSMUST00000021011	6	178	27.831	4.799	4.13688e-10	6.79964e-09	Ccl7	chemokine (C-C motif) ligand 7 [Source:MGI Symbol;Acc:MGI:99512]
ENSMUST00000153400	2	50	27.781	4.796	3.64143e-05	0.000250982	Cfb	complement factor B [Source:MGI Symbol;Acc:MGI:105975]
ENSMUST00000152605	22	614	27.658	4.79	3.23164e-19	1.46115e-17	Nnat	neuronatin [Source:MGI Symbol;Acc:MGI:104716]
ENSMUST00000019808	8	222	27.65	4.789	4.97571e-07	5.06233e-06	Plin5	perilipin 5 [Source:MGI Symbol;Acc:MGI:1914218]
ENSMUST00000010205	1	24	27.564	4.785	0.00118296	0.00565169	Gnat1	guanine nucleotide binding protein, alpha transducing 1 [Source:MGI Symbol;Acc:MGI:95778]
ENSMUST00000107051	1	24	27.553	4.784	0.00722876	0.0267704	Tm2d1	TM2 domain containing 1 [Source:MGI Symbol;Acc:MGI:2137022]
ENSMUST00000063770	17	460	27.533	4.783	3.57321e-05	0.000246844	Acsm3	acyl-CoA synthetase medium-chain family member 3 [Source:MGI Symbol;Acc:MGI:99538]
ENSMUST00000209768	1	16	27.343	4.773	0.0138974	0.0460934	Pgpep1	pyroglutamyl-peptidase I [Source:MGI Symbol;Acc:MGI:1913772]
ENSMUST00000231163	9	242	27.306	4.771	8.03478e-05	0.000512679	Aqp5	aquaporin 5 [Source:MGI Symbol;Acc:MGI:106215]
ENSMUST00000125430	41	1116	27.113	4.761	1.04701e-94	1.27716e-91	Mad2l1	MAD2 mitotic arrest deficient-like 1 [Source:MGI Symbol;Acc:MGI:1860374]
ENSMUST00000005175	4	112	27.114	4.761	0.0127464	0.0429064	Chd5	chromodomain helicase DNA binding protein 5 [Source:MGI Symbol;Acc:MGI:3036258]
ENSMUST00000101343	150	4046	27.045	4.757	1.99944e-56	8.36713e-54	Mad2l1	MAD2 mitotic arrest deficient-like 1 [Source:MGI Symbol;Acc:MGI:1860374]
ENSMUST00000190703	591	15894	26.893	4.749	9.76646e-21	5.06257e-19	Plin4	perilipin 4 [Source:MGI Symbol;Acc:MGI:1929709]
ENSMUST00000176161	8	206	26.797	4.744	3.08406e-05	0.000216363	Ebf2	early B cell factor 2 [Source:MGI Symbol;Acc:MGI:894332]
ENSMUST00000220985	2	48	26.792	4.744	0.000545853	0.00286714	Pgf	placental growth factor [Source:MGI Symbol;Acc:MGI:105095]
ENSMUST00000131990	8	204	26.67	4.737	3.318e-17	1.23282e-15	Umps	uridine monophosphate synthetase [Source:MGI Symbol;Acc:MGI:1298388]
ENSMUST00000225057	11	283	26.664	4.737	0.000130238	0.000794498	Nedd4l	neural precursor cell expressed, developmentally down-regulated gene 4-like [Source:MGI Symbol;Acc:MGI:1933754]
ENSMUST00000026398	1	32	26.508	4.728	0.00116942	0.00559355	Mettl7b	methyltransferase like 7B [Source:MGI Symbol;Acc:MGI:1918914]
ENSMUST00000134077	1	29	26.393	4.722	0.0110415	0.0381038	Gm20521	predicted gene 20521 [Source:MGI Symbol;Acc:MGI:5141986]
ENSMUST00000026378	1492	39364	26.377	4.721	5.73116e-28	5.23205e-26	Padi1	peptidyl arginine deiminase, type I [Source:MGI Symbol;Acc:MGI:1338893]
ENSMUST00000184523	4	92	26.378	4.721	0.0151781	0.0495826	Tcf12	transcription factor 12 [Source:MGI Symbol;Acc:MGI:101877]
ENSMUST00000152188	2	62	26.278	4.716	2.56654e-06	2.25333e-05	B430010I23Rik	RIKEN cDNA B430010I23 gene [Source:MGI Symbol;Acc:MGI:1926099]
ENSMUST00000135433	2	39	26.192	4.711	0.000354368	0.00195462	Morrbid	predicted gene 14005 [Source:MGI Symbol;Acc:MGI:3652191]
ENSMUST00000100764	1	23	26.178	4.71	0.00963093	0.0340813	B4galt7	xylosylprotein beta1,4-galactosyltransferase, polypeptide 7 (galactosyltransferase I) [Source:MGI Symbol;Acc:MGI:2384987]
ENSMUST00000128528	42	1100	26.086	4.705	8.77527e-14	2.28888e-12	Synpo	synaptopodin [Source:MGI Symbol;Acc:MGI:1099446]
ENSMUST00000112142	2	53	26.073	4.705	0.0128603	0.0432257	Dync1i2	dynein cytoplasmic 1 intermediate chain 2 [Source:MGI Symbol;Acc:MGI:107750]
ENSMUST00000132065	3	68	26.041	4.703	0.0128368	0.0431692	Cmklr1	chemokine-like receptor 1 [Source:MGI Symbol;Acc:MGI:109603]
ENSMUST00000169804	1	14	26.031	4.702	0.0137549	0.0456989	Polr2m	polymerase (RNA) II (DNA directed) polypeptide M [Source:MGI Symbol;Acc:MGI:107282]
ENSMUST00000159939	55	1435	26.003	4.701	1.10221e-23	7.16447e-22	Phf21b	PHD finger protein 21B [Source:MGI Symbol;Acc:MGI:2443812]
ENSMUST00000099309	2	61	25.998	4.7	9.23233e-08	1.07232e-06	Bhmt	betaine-homocysteine methyltransferase [Source:MGI Symbol;Acc:MGI:1339972]
ENSMUST00000031766	207	5355	25.893	4.694	3.43369e-255	6.56191e-251	Asns	asparagine synthetase [Source:MGI Symbol;Acc:MGI:1350929]
ENSMUST00000115078	11	294	25.881	4.694	7.53008e-07	7.40238e-06	Rpl35a	ribosomal protein L35A [Source:MGI Symbol;Acc:MGI:1928894]
ENSMUST00000054301	557	14412	25.868	4.693	4.2618e-08	5.20079e-07	Lipe	lipase, hormone sensitive [Source:MGI Symbol;Acc:MGI:96790]
ENSMUST00000105802	1	15	25.796	4.689	0.013852	0.0459629	Htr6	5-hydroxytryptamine (serotonin) receptor 6 [Source:MGI Symbol;Acc:MGI:1196627]
ENSMUST00000019576	76	1962	25.776	4.688	1.73826e-31	2.02553e-29	Ddx39a	DEAD (Asp-Glu-Ala-Asp) box polypeptide 39 [Source:MGI Symbol;Acc:MGI:1915528]
ENSMUST00000112986	39	995	25.781	4.688	8.81389e-08	1.02726e-06	Dab2ip	disabled 2 interacting protein [Source:MGI Symbol;Acc:MGI:1916851]
ENSMUST00000136934	2	60	25.564	4.676	0.000784137	0.00393586	Amotl2	angiomotin-like 2 [Source:MGI Symbol;Acc:MGI:1929286]
ENSMUST00000046513	4	101	25.449	4.67	7.0077e-06	5.63753e-05	Phyhipl	phytanoyl-CoA hydroxylase interacting protein-like [Source:MGI Symbol;Acc:MGI:1918161]
ENSMUST00000045289	72	1840	25.415	4.668	0.000144575	0.000873589	Pnpla3	patatin-like phospholipase domain containing 3 [Source:MGI Symbol;Acc:MGI:2151796]
ENSMUST00000031314	4	102	25.392	4.666	4.68166e-08	5.67211e-07	Alb	albumin [Source:MGI Symbol;Acc:MGI:87991]
ENSMUST00000171309	2	51	25.387	4.666	0.000136133	0.000827813	Adipoq	adiponectin, C1Q and collagen domain containing [Source:MGI Symbol;Acc:MGI:106675]
ENSMUST00000128320	1	28	25.366	4.665	0.00895906	0.0320579	Aars	alanyl-tRNA synthetase [Source:MGI Symbol;Acc:MGI:2384560]
ENSMUST00000068399	1	30	25.346	4.664	0.00070394	0.00358256	Sprr2e	small proline-rich protein 2E [Source:MGI Symbol;Acc:MGI:1330346]
ENSMUST00000142165	1	29	25.254	4.658	0.000860618	0.004275	Ctcflos	CCCTC-binding factor (zinc finger protein)-like, opposite strand [Source:MGI Symbol;Acc:MGI:1921411]
ENSMUST00000021506	79	2004	25.23	4.657	7.92859e-42	1.66503e-39	Serpina3n	serine (or cysteine) peptidase inhibitor, clade A, member 3N [Source:MGI Symbol;Acc:MGI:105045]
ENSMUST00000102852	349	8796	25.209	4.656	3.1258e-47	8.82785e-45	Ptges	prostaglandin E synthase [Source:MGI Symbol;Acc:MGI:1927593]
ENSMUST00000005810	175	4412	25.158	4.653	1.22282e-26	1.00582e-24	Mthfd2	methylenetetrahydrofolate dehydrogenase (NAD+ dependent), methenyltetrahydrofolate cyclohydrolase [Source:MGI Symbol;Acc:MGI:1338850]
ENSMUST00000144569	3	81	25.036	4.646	2.60802e-11	5.00738e-10	Lcn2	lipocalin 2 [Source:MGI Symbol;Acc:MGI:96757]
ENSMUST00000162251	5	132	25.027	4.645	4.65893e-17	1.70672e-15	Phyhipl	phytanoyl-CoA hydroxylase interacting protein-like [Source:MGI Symbol;Acc:MGI:1918161]
ENSMUST00000227873	1	36	24.999	4.644	8.64244e-05	0.000548522	Tinf2	Terf1 (TRF1)-interacting nuclear factor 2 [Source:MGI Symbol;Acc:MGI:107246]
ENSMUST00000032958	13	314	24.904	4.638	8.48475e-07	8.23242e-06	Ucp3	uncoupling protein 3 (mitochondrial, proton carrier) [Source:MGI Symbol;Acc:MGI:1099787]
ENSMUST00000161147	2	36	24.905	4.638	5.29008e-05	0.000351851	Hyou1	hypoxia up-regulated 1 [Source:MGI Symbol;Acc:MGI:108030]
ENSMUST00000147230	5	136	24.854	4.635	0.011599	0.0396744	B430219N15Rik	RIKEN cDNA B430219N15 gene [Source:MGI Symbol;Acc:MGI:3697426]
ENSMUST00000139633	3	82	24.781	4.631	4.01742e-05	0.000274161	Adamtsl2	ADAMTS-like 2 [Source:MGI Symbol;Acc:MGI:1925044]
ENSMUST00000149322	6	148	24.773	4.631	0.000262194	0.00149022	Pccb	propionyl Coenzyme A carboxylase, beta polypeptide [Source:MGI Symbol;Acc:MGI:1914154]
ENSMUST00000020190	14	350	24.741	4.629	4.11047e-06	3.47116e-05	Vnn3	vanin 3 [Source:MGI Symbol;Acc:MGI:1347055]
ENSMUST00000116605	111	2714	24.54	4.617	1.57997e-51	5.29714e-49	Mad2l1	MAD2 mitotic arrest deficient-like 1 [Source:MGI Symbol;Acc:MGI:1860374]
ENSMUST00000137894	6	136	24.544	4.617	4.59525e-13	1.1074e-11	Synpo	synaptopodin [Source:MGI Symbol;Acc:MGI:1099446]
ENSMUST00000044734	3	71	24.536	4.617	0.00787913	0.0287779	Rims4	regulating synaptic membrane exocytosis 4 [Source:MGI Symbol;Acc:MGI:2674366]
ENSMUST00000193350	2	58	24.511	4.615	4.18853e-07	4.31272e-06	Gm37120	predicted gene, 37120 [Source:MGI Symbol;Acc:MGI:5610348]
ENSMUST00000114128	2	42	24.356	4.606	7.70933e-05	0.000493451	Ikbkg	inhibitor of kappaB kinase gamma [Source:MGI Symbol;Acc:MGI:1338074]
ENSMUST00000054002	307	7462	24.312	4.604	6.17066e-110	1.17923e-106	Socs3	suppressor of cytokine signaling 3 [Source:MGI Symbol;Acc:MGI:1201791]
ENSMUST00000028307	10	251	24.319	4.604	3.9732e-08	4.87141e-07	Fcna	ficolin A [Source:MGI Symbol;Acc:MGI:1340905]
ENSMUST00000038765	353	8534	24.18	4.596	3.21178e-24	2.17653e-22	Inhbb	inhibin beta-B [Source:MGI Symbol;Acc:MGI:96571]
ENSMUST00000164253	3	63	24.172	4.595	0.00016007	0.000958028	Csnk1a1	casein kinase 1, alpha 1 [Source:MGI Symbol;Acc:MGI:1934950]
ENSMUST00000023829	324	7762	24.011	4.586	6.64563e-220	7.62001e-216	Cdkn1a	cyclin-dependent kinase inhibitor 1A (P21) [Source:MGI Symbol;Acc:MGI:104556]
ENSMUST00000029326	5	118	24.004	4.585	3.87503e-07	4.01445e-06	Sucnr1	succinate receptor 1 [Source:MGI Symbol;Acc:MGI:1934135]
ENSMUST00000102989	1	22	23.997	4.585	0.0148579	0.048742	Nmt2	N-myristoyltransferase 2 [Source:MGI Symbol;Acc:MGI:1202298]
ENSMUST00000148993	1	28	23.965	4.583	0.0126446	0.0426301	Kit	KIT proto-oncogene receptor tyrosine kinase [Source:MGI Symbol;Acc:MGI:96677]
ENSMUST00000161768	1	21	23.973	4.583	0.0143487	0.0473343	Gpd1	glycerol-3-phosphate dehydrogenase 1 (soluble) [Source:MGI Symbol;Acc:MGI:95679]
ENSMUST00000147219	13	316	23.945	4.582	6.05128e-28	5.49803e-26	Lcn2	lipocalin 2 [Source:MGI Symbol;Acc:MGI:96757]
ENSMUST00000030551	69	1653	23.86	4.577	6.12142e-45	1.54602e-42	Alpl	alkaline phosphatase, liver/bone/kidney [Source:MGI Symbol;Acc:MGI:87983]
ENSMUST00000028361	2	56	23.869	4.577	0.000304269	0.00170602	Il36a	interleukin 1 family, member 6 [Source:MGI Symbol;Acc:MGI:1859324]
ENSMUST00000001854	69	1640	23.852	4.576	1.76134e-07	1.94229e-06	Slc7a10	solute carrier family 7 (cationic amino acid transporter, y+ system), member 10 [Source:MGI Symbol;Acc:MGI:1858261]
ENSMUST00000079247	2	48	23.853	4.576	7.19857e-05	0.000463657	H13	histocompatibility 13 [Source:MGI Symbol;Acc:MGI:95886]
ENSMUST00000219378	2	42	23.75	4.57	9.38239e-05	0.000591231	Plekhj1	pleckstrin homology domain containing, family J member 1 [Source:MGI Symbol;Acc:MGI:1925920]
ENSMUST00000135452	2	40	23.735	4.569	0.00113775	0.00546516	Slc7a10	solute carrier family 7 (cationic amino acid transporter, y+ system), member 10 [Source:MGI Symbol;Acc:MGI:1858261]
ENSMUST00000136509	9	210	23.723	4.568	1.02636e-21	5.72396e-20	Lcn2	lipocalin 2 [Source:MGI Symbol;Acc:MGI:96757]
ENSMUST00000224945	3	70	23.726	4.568	2.81735e-05	0.000199016	Nln	neurolysin (metallopeptidase M3 family) [Source:MGI Symbol;Acc:MGI:1923055]
ENSMUST00000091694	18	415	23.686	4.566	1.18254e-18	5.07079e-17	Ripor2	RHO family interacting cell polarization regulator 2 [Source:MGI Symbol;Acc:MGI:2444879]
ENSMUST00000094004	23	538	23.65	4.564	9.05417e-10	1.42004e-08	Abhd15	abhydrolase domain containing 15 [Source:MGI Symbol;Acc:MGI:1914727]
ENSMUST00000050519	3	84	23.635	4.563	1.96263e-10	3.3691e-09	Elfn1	leucine rich repeat and fibronectin type III, extracellular 1 [Source:MGI Symbol;Acc:MGI:2442479]
ENSMUST00000153523	15	346	23.642	4.563	2.13245e-09	3.16643e-08	Ctcflos	CCCTC-binding factor (zinc finger protein)-like, opposite strand [Source:MGI Symbol;Acc:MGI:1921411]
ENSMUST00000189634	41	960	23.614	4.562	1.16143e-23	7.51533e-22	Sprr2g	small proline-rich protein 2G [Source:MGI Symbol;Acc:MGI:1330348]
ENSMUST00000153875	2	56	23.564	4.559	5.64381e-07	5.69457e-06	Rgs3	regulator of G-protein signaling 3 [Source:MGI Symbol;Acc:MGI:1354734]
ENSMUST00000059826	12	276	23.548	4.558	0.000415413	0.0022468	Kcnb1	potassium voltage gated channel, Shab-related subfamily, member 1 [Source:MGI Symbol;Acc:MGI:96666]
ENSMUST00000164632	4	82	23.551	4.558	0.000839016	0.00417839	Rnase10	ribonuclease, RNase A family, 10 (non-active) [Source:MGI Symbol;Acc:MGI:1922269]
ENSMUST00000106485	30	692	23.522	4.556	4.86429e-54	1.82271e-51	#N/A	microtubule associated serine/threonine kinase 2 [Source:MGI Symbol;Acc:MGI:894676]
ENSMUST00000204169	1	20	23.504	4.555	0.0148877	0.0488017	Gm45140	predicted gene 45140 [Source:MGI Symbol;Acc:MGI:5753716]
ENSMUST00000022595	86	2024	23.482	4.554	1.06586e-12	2.44037e-11	Rgcc	regulator of cell cycle [Source:MGI Symbol;Acc:MGI:1913464]
ENSMUST00000095211	3	61	23.316	4.543	3.5184e-06	3.01064e-05	Ces1a	carboxylesterase 1A [Source:MGI Symbol;Acc:MGI:3648919]
ENSMUST00000023799	6	136	23.303	4.542	1.92651e-10	3.31478e-09	Krt79	keratin 79 [Source:MGI Symbol;Acc:MGI:2385030]
ENSMUST00000232272	5	112	23.297	4.542	0.000120257	0.000738008	Fyttd1	forty-two-three domain containing 1 [Source:MGI Symbol;Acc:MGI:1917955]
ENSMUST00000040418	9	204	23.177	4.535	0.000377875	0.00206638	Chad	chondroadherin [Source:MGI Symbol;Acc:MGI:1096866]
ENSMUST00000040608	1	14	23.115	4.531	0.0125844	0.0424597	3930402G23Rik	RIKEN cDNA 3930402G23 gene [Source:MGI Symbol;Acc:MGI:1921277]
ENSMUST00000139030	1	26	23.033	4.526	0.0034315	0.0141686	Tmem222	transmembrane protein 222 [Source:MGI Symbol;Acc:MGI:1098568]
ENSMUST00000219872	2	46	23.02	4.525	0.000167321	0.000997264	Tmem200a	transmembrane protein 200A [Source:MGI Symbol;Acc:MGI:1924470]
ENSMUST00000160454	1	27	22.917	4.518	0.00095029	0.00466807	Tmbim6	transmembrane BAX inhibitor motif containing 6 [Source:MGI Symbol;Acc:MGI:99682]
ENSMUST00000154343	3	68	22.893	4.517	0.0040423	0.0162951	Ankef1	ankyrin repeat and EF-hand domain containing 1 [Source:MGI Symbol;Acc:MGI:2441685]
ENSMUST00000044804	12	279	22.843	4.514	8.8082e-11	1.5925e-09	Cdsn	corneodesmosin [Source:MGI Symbol;Acc:MGI:3505689]
ENSMUST00000206742	1	13	22.807	4.511	0.0124498	0.0420888	Gm35665	predicted gene, 35665 [Source:MGI Symbol;Acc:MGI:5594824]
ENSMUST00000140708	1	33	22.727	4.506	0.000157727	0.000945392	Yars	tyrosyl-tRNA synthetase [Source:MGI Symbol;Acc:MGI:2147627]
ENSMUST00000029046	168	3806	22.7	4.505	3.56188e-12	7.62532e-11	Fabp5	fatty acid binding protein 5, epidermal [Source:MGI Symbol;Acc:MGI:101790]
ENSMUST00000030765	310	7034	22.689	4.504	3.87192e-22	2.24905e-20	Padi2	peptidyl arginine deiminase, type II [Source:MGI Symbol;Acc:MGI:1338892]
ENSMUST00000026561	28	633	22.684	4.504	1.2336e-05	9.42982e-05	Cox8b	cytochrome c oxidase subunit 8B [Source:MGI Symbol;Acc:MGI:105958]
ENSMUST00000171887	3	55	22.64	4.501	3.89077e-05	0.00026647	Rhbg	Rhesus blood group-associated B glycoprotein [Source:MGI Symbol;Acc:MGI:1927379]
ENSMUST00000112479	4	84	22.556	4.495	0.00606896	0.023145	Parp3	poly (ADP-ribose) polymerase family, member 3 [Source:MGI Symbol;Acc:MGI:1891258]
ENSMUST00000020843	1174	26410	22.498	4.492	1.35197e-05	0.000102499	Acaca	acetyl-Coenzyme A carboxylase alpha [Source:MGI Symbol;Acc:MGI:108451]
ENSMUST00000178539	1	20	22.488	4.491	0.00660284	0.0248488	Gm5627	predicted gene 5627 [Source:MGI Symbol;Acc:MGI:3645308]
ENSMUST00000142834	3	62	22.361	4.483	0.000206119	0.00120043	Snhg16	RIKEN cDNA 1810032O08 gene [Source:MGI Symbol;Acc:MGI:1913543]
ENSMUST00000134513	6	136	22.337	4.481	3.88084e-13	9.41966e-12	Nnat	neuronatin [Source:MGI Symbol;Acc:MGI:104716]
ENSMUST00000231141	3	66	22.336	4.481	2.04394e-06	1.83583e-05	Hnrnpa1	heterogeneous nuclear ribonucleoprotein A1 [Source:MGI Symbol;Acc:MGI:104820]
ENSMUST00000142716	2	40	22.294	4.479	0.000957946	0.00470139	Cald1	caldesmon 1 [Source:MGI Symbol;Acc:MGI:88250]
ENSMUST00000169082	23	512	22.255	4.476	6.97221e-33	8.82393e-31	Aqp5	aquaporin 5 [Source:MGI Symbol;Acc:MGI:106215]
ENSMUST00000229502	5	120	22.029	4.461	0.000414538	0.00224333	Tomm22	translocase of outer mitochondrial membrane 22 [Source:MGI Symbol;Acc:MGI:2450248]
ENSMUST00000132685	16	358	21.991	4.459	5.29699e-26	4.18872e-24	Dnah17	dynein, axonemal, heavy chain 17 [Source:MGI Symbol;Acc:MGI:1917176]
ENSMUST00000137935	5	122	21.977	4.458	1.27653e-07	1.45064e-06	Htra3	HtrA serine peptidase 3 [Source:MGI Symbol;Acc:MGI:1925808]
ENSMUST00000132480	28	613	21.879	4.451	2.7841e-51	9.2263e-49	Gadd45g	growth arrest and DNA-damage-inducible 45 gamma [Source:MGI Symbol;Acc:MGI:1346325]
ENSMUST00000015712	2121	46392	21.867	4.451	8.24778e-07	8.02262e-06	Lpl	lipoprotein lipase [Source:MGI Symbol;Acc:MGI:96820]
ENSMUST00000194778	2	52	21.859	4.45	0.00019005	0.0011166	Ndufs2	NADH:ubiquinone oxidoreductase core subunit S2 [Source:MGI Symbol;Acc:MGI:2385112]
ENSMUST00000030848	30	658	21.84	4.449	3.4564e-13	8.43948e-12	Rbp7	retinol binding protein 7, cellular [Source:MGI Symbol;Acc:MGI:1890409]
ENSMUST00000192087	2	45	21.732	4.442	0.000295105	0.00165918	Gm10851	predicted gene 10851 [Source:MGI Symbol;Acc:MGI:3641824]
ENSMUST00000195035	1	26	21.538	4.429	0.00454495	0.0180186	Gm30173	predicted gene, 30173 [Source:MGI Symbol;Acc:MGI:5589332]
ENSMUST00000069789	43	930	21.468	4.424	2.50256e-17	9.38355e-16	Lep	leptin [Source:MGI Symbol;Acc:MGI:104663]
ENSMUST00000150941	2	37	21.381	4.418	0.000184075	0.00108527	Rab34	RAB34, member RAS oncogene family [Source:MGI Symbol;Acc:MGI:104606]
ENSMUST00000035158	676	14422	21.331	4.415	3.95171e-15	1.18615e-13	Trf	transferrin [Source:MGI Symbol;Acc:MGI:98821]
ENSMUST00000112531	8	164	21.335	4.415	0.000429682	0.00231654	Pex5	peroxisomal biogenesis factor 5 [Source:MGI Symbol;Acc:MGI:1098808]
ENSMUST00000042318	7	148	21.291	4.412	6.12049e-06	4.98641e-05	Fsd2	fibronectin type III and SPRY domain containing 2 [Source:MGI Symbol;Acc:MGI:2444310]
ENSMUST00000129459	5	108	21.293	4.412	0.000236569	0.00136063	Htra3	HtrA serine peptidase 3 [Source:MGI Symbol;Acc:MGI:1925808]
ENSMUST00000107303	9	183	21.182	4.405	2.86122e-09	4.16126e-08	Mlx	MAX-like protein X [Source:MGI Symbol;Acc:MGI:108398]
ENSMUST00000159502	4	92	21.173	4.404	3.23368e-08	4.01538e-07	Phf21b	PHD finger protein 21B [Source:MGI Symbol;Acc:MGI:2443812]
ENSMUST00000173857	1	12	21.165	4.404	0.007441	0.0274445	Wdr46	WD repeat domain 46 [Source:MGI Symbol;Acc:MGI:1931871]
ENSMUST00000179818	6	114	21.038	4.395	2.24773e-07	2.43141e-06	Atxn2l	ataxin 2-like [Source:MGI Symbol;Acc:MGI:2446242]
ENSMUST00000021853	7	158	21.013	4.393	0.000139474	0.000846425	Eci3	enoyl-Coenzyme A delta isomerase 3 [Source:MGI Symbol;Acc:MGI:1916373]
ENSMUST00000164766	3	68	20.991	4.392	2.05646e-09	3.05833e-08	Rem2	rad and gem related GTP binding protein 2 [Source:MGI Symbol;Acc:MGI:2155260]
ENSMUST00000069330	126	2648	20.999	4.392	5.58188e-09	7.79004e-08	Acp5	acid phosphatase 5, tartrate resistant [Source:MGI Symbol;Acc:MGI:87883]
ENSMUST00000160320	20	421	20.955	4.389	3.00205e-05	0.000211075	Pepd	peptidase D [Source:MGI Symbol;Acc:MGI:97542]
ENSMUST00000203238	1	25	20.942	4.388	0.00842029	0.030411	Emg1	EMG1 N1-specific pseudouridine methyltransferase [Source:MGI Symbol;Acc:MGI:1315195]
ENSMUST00000114765	15	312	20.904	4.386	6.36316e-09	8.79899e-08	Tmem182	transmembrane protein 182 [Source:MGI Symbol;Acc:MGI:1923725]
ENSMUST00000023133	52	1089	20.905	4.386	1.48791e-07	1.66771e-06	Ppp1r1a	protein phosphatase 1, regulatory inhibitor subunit 1A [Source:MGI Symbol;Acc:MGI:1889595]
ENSMUST00000109994	23	475	20.873	4.384	3.4395e-08	4.25438e-07	Unc5a	unc-5 netrin receptor A [Source:MGI Symbol;Acc:MGI:894682]
ENSMUST00000146541	165	3438	20.817	4.38	9.70884e-10	1.51214e-08	Fasn	fatty acid synthase [Source:MGI Symbol;Acc:MGI:95485]
ENSMUST00000084086	3	67	20.805	4.379	1.12232e-07	1.2861e-06	Cd209b	CD209b antigen [Source:MGI Symbol;Acc:MGI:1916415]
ENSMUST00000056355	73	1514	20.778	4.377	1.33371e-07	1.50844e-06	Nat8l	N-acetyltransferase 8-like [Source:MGI Symbol;Acc:MGI:2447776]
ENSMUST00000144773	120	2494	20.721	4.373	1.24302e-19	5.81746e-18	Scube1	signal peptide, CUB domain, EGF-like 1 [Source:MGI Symbol;Acc:MGI:1890616]
ENSMUST00000067505	62	1282	20.681	4.37	2.65952e-09	3.88962e-08	Tmem120b	transmembrane protein 120B [Source:MGI Symbol;Acc:MGI:3603158]
ENSMUST00000097464	220	4536	20.657	4.369	2.35349e-05	0.000168914	Atp1a2	ATPase, Na+/K+ transporting, alpha 2 polypeptide [Source:MGI Symbol;Acc:MGI:88106]
ENSMUST00000193864	1	24	20.665	4.369	0.00376212	0.0153262	Gm37829	predicted gene, 37829 [Source:MGI Symbol;Acc:MGI:5611057]
ENSMUST00000070132	155	3202	20.629	4.367	5.61706e-51	1.85076e-48	Col8a2	collagen, type VIII, alpha 2 [Source:MGI Symbol;Acc:MGI:88464]
ENSMUST00000160389	2	48	20.622	4.366	9.68852e-05	0.000608848	Phf21b	PHD finger protein 21B [Source:MGI Symbol;Acc:MGI:2443812]
ENSMUST00000024698	72	1483	20.537	4.36	5.87882e-45	1.49132e-42	Tnfrsf12a	tumor necrosis factor receptor superfamily, member 12a [Source:MGI Symbol;Acc:MGI:1351484]
ENSMUST00000208463	1	18	20.477	4.356	0.0058669	0.0224596	Tspo	translocator protein [Source:MGI Symbol;Acc:MGI:88222]
ENSMUST00000047936	215	4392	20.444	4.354	4.99051e-45	1.27728e-42	Cmklr1	chemokine-like receptor 1 [Source:MGI Symbol;Acc:MGI:109603]
ENSMUST00000005188	72	1476	20.452	4.354	1.34091e-06	1.24993e-05	Sh2b2	SH2B adaptor protein 2 [Source:MGI Symbol;Acc:MGI:1345171]
ENSMUST00000197890	158	3221	20.416	4.352	9.67803e-09	1.30523e-07	Cd36	CD36 molecule [Source:MGI Symbol;Acc:MGI:107899]
ENSMUST00000024958	62	1254	20.373	4.349	3.40071e-08	4.20911e-07	Caskin1	CASK interacting protein 1 [Source:MGI Symbol;Acc:MGI:2442952]
ENSMUST00000119329	5	101	20.339	4.346	5.64231e-13	1.34335e-11	Srp19	signal recognition particle 19 [Source:MGI Symbol;Acc:MGI:1913634]
ENSMUST00000045374	321	6516	20.278	4.342	2.17881e-25	1.63713e-23	Ramp3	receptor (calcitonin) activity modifying protein 3 [Source:MGI Symbol;Acc:MGI:1860292]
ENSMUST00000219930	2	42	20.242	4.339	0.0006582	0.00337464	Cdc34	cell division cycle 34 [Source:MGI Symbol;Acc:MGI:102657]
ENSMUST00000121096	7	148	20.184	4.335	0.00116363	0.00556954	Art3	ADP-ribosyltransferase 3 [Source:MGI Symbol;Acc:MGI:1202729]
ENSMUST00000134345	3	64	20.13	4.331	1.28148e-06	1.20027e-05	Mir22hg	Mir22 host gene (non-protein coding) [Source:MGI Symbol;Acc:MGI:1914348]
ENSMUST00000118091	8	152	20.063	4.326	6.93304e-07	6.86965e-06	Mgst1	microsomal glutathione S-transferase 1 [Source:MGI Symbol;Acc:MGI:1913850]
ENSMUST00000188247	3	68	20.05	4.325	0.000149393	0.000899671	Farsb	phenylalanyl-tRNA synthetase, beta subunit [Source:MGI Symbol;Acc:MGI:1346035]
ENSMUST00000163659	3	65	20.025	4.324	0.00533417	0.0206882	Nxnl1	nucleoredoxin-like 1 [Source:MGI Symbol;Acc:MGI:1924446]
ENSMUST00000222222	43	856	19.994	4.322	6.94295e-10	1.10876e-08	Gstz1	glutathione transferase zeta 1 (maleylacetoacetate isomerase) [Source:MGI Symbol;Acc:MGI:1341859]
ENSMUST00000132746	2	34	19.962	4.319	0.000363344	0.00199797	Klf4	Kruppel-like factor 4 (gut) [Source:MGI Symbol;Acc:MGI:1342287]
ENSMUST00000030585	24	476	19.922	4.316	5.40156e-33	6.88171e-31	A3galt2	alpha 1,3-galactosyltransferase 2 (isoglobotriaosylceramide synthase) [Source:MGI Symbol;Acc:MGI:2685279]
ENSMUST00000118765	2	42	19.895	4.314	0.00042959	0.00231626	Vps29	VPS29 retromer complex component [Source:MGI Symbol;Acc:MGI:1928344]
ENSMUST00000225246	23	454	19.876	4.313	6.34642e-13	1.49793e-11	Ssr1	signal sequence receptor, alpha [Source:MGI Symbol;Acc:MGI:105082]
ENSMUST00000138474	4	82	19.825	4.309	0.00176176	0.00796807	Adamts1	a disintegrin-like and metallopeptidase (reprolysin type) with thrombospondin type 1 motif, 1 [Source:MGI Symbol;Acc:MGI:109249]
ENSMUST00000043634	234	4638	19.784	4.306	1.21452e-44	2.9884e-42	Scube1	signal peptide, CUB domain, EGF-like 1 [Source:MGI Symbol;Acc:MGI:1890616]
ENSMUST00000169035	14	274	19.742	4.303	0.00317073	0.0132195	Cpeb2	cytoplasmic polyadenylation element binding protein 2 [Source:MGI Symbol;Acc:MGI:2442640]
ENSMUST00000145784	2	35	19.656	4.297	0.000391225	0.00213126	Nrg4	neuregulin 4 [Source:MGI Symbol;Acc:MGI:1933833]
ENSMUST00000006754	10	202	19.629	4.295	0.00187434	0.00839186	Ubtf	upstream binding transcription factor, RNA polymerase I [Source:MGI Symbol;Acc:MGI:98512]
ENSMUST00000057974	3	58	19.542	4.289	0.00358394	0.0147017	Nccrp1	non-specific cytotoxic cell receptor protein 1 homolog (zebrafish) [Source:MGI Symbol;Acc:MGI:2685009]
ENSMUST00000029837	12	238	19.506	4.286	4.15092e-06	3.50378e-05	Uox	urate oxidase [Source:MGI Symbol;Acc:MGI:98907]
ENSMUST00000086923	48	936	19.478	4.284	0.000114427	0.000706256	Col17a1	collagen, type XVII, alpha 1 [Source:MGI Symbol;Acc:MGI:88450]
ENSMUST00000216649	7	142	19.464	4.283	0.000654864	0.00335964	Zbtb44	zinc finger and BTB domain containing 44 [Source:MGI Symbol;Acc:MGI:1925123]
ENSMUST00000207294	5	97	19.434	4.281	0.00924237	0.0328931	Cd209f	CD209f antigen [Source:MGI Symbol;Acc:MGI:1916392]
ENSMUST00000052347	11	206	19.428	4.28	0.000168516	0.00100324	Mc2r	melanocortin 2 receptor [Source:MGI Symbol;Acc:MGI:96928]
ENSMUST00000031446	1	16	19.398	4.278	0.0043436	0.0173209	Tmem132b	transmembrane protein 132B [Source:MGI Symbol;Acc:MGI:3609245]
ENSMUST00000222232	2	41	19.341	4.274	0.000839124	0.00417857	Rps6kl1	ribosomal protein S6 kinase-like 1 [Source:MGI Symbol;Acc:MGI:2443413]
ENSMUST00000040750	22	431	19.309	4.271	3.94499e-22	2.28686e-20	Lif	leukemia inhibitory factor [Source:MGI Symbol;Acc:MGI:96787]
ENSMUST00000130012	2	40	19.287	4.27	0.00108709	0.00524965	Acaca	acetyl-Coenzyme A carboxylase alpha [Source:MGI Symbol;Acc:MGI:108451]
ENSMUST00000154840	5	96	19.259	4.267	9.85787e-09	1.32854e-07	Mlxipl	MLX interacting protein-like [Source:MGI Symbol;Acc:MGI:1927999]
ENSMUST00000220669	3	46	19.228	4.265	1.76708e-06	1.60909e-05	Scamp4	secretory carrier membrane protein 4 [Source:MGI Symbol;Acc:MGI:1928947]
ENSMUST00000187753	2	46	19.223	4.265	0.000165917	0.000989102	Col6a3	collagen, type VI, alpha 3 [Source:MGI Symbol;Acc:MGI:88461]
ENSMUST00000047620	4	72	19.162	4.26	3.24009e-07	3.39656e-06	Fam151a	family with sequence simliarity 151, member A [Source:MGI Symbol;Acc:MGI:2657115]
ENSMUST00000220356	9	170	19.145	4.259	5.76976e-18	2.28601e-16	Shmt2	serine hydroxymethyltransferase 2 (mitochondrial) [Source:MGI Symbol;Acc:MGI:1277989]
ENSMUST00000127952	2	28	19.08	4.254	0.0150851	0.0493295	Acaa1b	acetyl-Coenzyme A acyltransferase 1B [Source:MGI Symbol;Acc:MGI:3605455]
ENSMUST00000212441	2	45	19.023	4.25	0.000370274	0.00203121	Csnk2a2	casein kinase 2, alpha prime polypeptide [Source:MGI Symbol;Acc:MGI:88547]
ENSMUST00000002908	886	16722	18.868	4.238	3.41309e-14	9.20829e-13	Plin4	perilipin 4 [Source:MGI Symbol;Acc:MGI:1929709]
ENSMUST00000098653	5	100	18.855	4.237	1.13624e-11	2.2905e-10	Gm10654	predicted gene 10654 [Source:MGI Symbol;Acc:MGI:3643366]
ENSMUST00000113138	12	236	18.748	4.229	1.83602e-09	2.75048e-08	Ugt1a6b	UDP glucuronosyltransferase 1 family, polypeptide A6B [Source:MGI Symbol;Acc:MGI:3580629]
ENSMUST00000230411	4	75	18.753	4.229	0.00103431	0.0050227	Nup50	nucleoporin 50 [Source:MGI Symbol;Acc:MGI:1351502]
ENSMUST00000138486	6	114	18.737	4.228	4.85722e-09	6.85378e-08	Morrbid	predicted gene 14005 [Source:MGI Symbol;Acc:MGI:3652191]
ENSMUST00000196143	1	27	18.739	4.228	0.000257344	0.00146629	Mrpl9	mitochondrial ribosomal protein L9 [Source:MGI Symbol;Acc:MGI:2137211]
ENSMUST00000073783	25	474	18.683	4.224	1.62003e-07	1.80101e-06	Chpt1	choline phosphotransferase 1 [Source:MGI Symbol;Acc:MGI:2384841]
ENSMUST00000100719	2	28	18.664	4.222	0.000472751	0.00252335	Gm5460	predicted gene 5460 [Source:MGI Symbol;Acc:MGI:3643519]
ENSMUST00000108972	2	32	18.634	4.22	0.000439064	0.00236201	Crispld2	cysteine-rich secretory protein LCCL domain containing 2 [Source:MGI Symbol;Acc:MGI:1926142]
ENSMUST00000070515	171	3174	18.615	4.218	2.21544e-09	3.2786e-08	Ephx2	epoxide hydrolase 2, cytoplasmic [Source:MGI Symbol;Acc:MGI:99500]
ENSMUST00000199854	76	1410	18.553	4.214	2.51072e-09	3.69082e-08	Sh3glb1	SH3-domain GRB2-like B1 (endophilin) [Source:MGI Symbol;Acc:MGI:1859730]
ENSMUST00000032228	2	43	18.535	4.212	0.0134941	0.0449992	Mug1	murinoglobulin 1 [Source:MGI Symbol;Acc:MGI:99837]
ENSMUST00000021903	468	8658	18.5	4.209	1.97437e-64	1.20418e-61	Gadd45g	growth arrest and DNA-damage-inducible 45 gamma [Source:MGI Symbol;Acc:MGI:1346325]
ENSMUST00000221292	12	230	18.482	4.208	4.60176e-07	4.70777e-06	Eif5	eukaryotic translation initiation factor 5 [Source:MGI Symbol;Acc:MGI:95309]
ENSMUST00000117735	3	54	18.479	4.208	0.000739679	0.00374054	Mtus1	mitochondrial tumor suppressor 1 [Source:MGI Symbol;Acc:MGI:2142572]
ENSMUST00000141544	1	22	18.487	4.208	0.00464661	0.0183619	Tank	TRAF family member-associated Nf-kappa B activator [Source:MGI Symbol;Acc:MGI:107676]
ENSMUST00000022519	40	734	18.417	4.203	3.49166e-06	2.99089e-05	Anxa8	annexin A8 [Source:MGI Symbol;Acc:MGI:1201374]
ENSMUST00000081457	14	256	18.385	4.2	0.000651919	0.00334693	Lgals7	lectin, galactose binding, soluble 7 [Source:MGI Symbol;Acc:MGI:1316742]
ENSMUST00000149968	5	91	18.355	4.198	7.68689e-11	1.39948e-09	Ncor2	nuclear receptor co-repressor 2 [Source:MGI Symbol;Acc:MGI:1337080]
ENSMUST00000072111	220	4034	18.342	4.197	2.81287e-40	5.4852e-38	St6galnac6	ST6 (alpha-N-acetyl-neuraminyl-2,3-beta-galactosyl-1,3)-N-acetylgalactosaminide alpha-2,6-sialyltransferase 6 [Source:MGI Symbol;Acc:MGI:1355316]
ENSMUST00000162585	3	58	18.145	4.182	0.000417461	0.00225681	C6	complement component 6 [Source:MGI Symbol;Acc:MGI:88233]
ENSMUST00000048207	3	51	18.017	4.171	0.000577276	0.00301117	Aipl1	aryl hydrocarbon receptor-interacting protein-like 1 [Source:MGI Symbol;Acc:MGI:2148800]
ENSMUST00000162044	31	558	18.003	4.17	1.55868e-25	1.1789e-23	Phf21b	PHD finger protein 21B [Source:MGI Symbol;Acc:MGI:2443812]
ENSMUST00000025656	96	1724	17.989	4.169	1.88958e-08	2.43387e-07	Aldh1a7	aldehyde dehydrogenase family 1, subfamily A7 [Source:MGI Symbol;Acc:MGI:1347050]
ENSMUST00000086861	5	90	17.894	4.161	1.30559e-07	1.47918e-06	Erfe	erythroferrone [Source:MGI Symbol;Acc:MGI:3606476]
ENSMUST00000103391	3	50	17.875	4.16	0.00850745	0.0306659	Igkv6-17	immunoglobulin kappa variable 6-17 [Source:MGI Symbol;Acc:MGI:1330833]
ENSMUST00000185434	6	116	17.862	4.159	0.000433479	0.00233438	Cipc	CLOCK interacting protein, circadian [Source:MGI Symbol;Acc:MGI:1919185]
ENSMUST00000109689	14	256	17.855	4.158	0.00180533	0.00813117	Triobp	TRIO and F-actin binding protein [Source:MGI Symbol;Acc:MGI:1349410]
ENSMUST00000008605	4	71	17.854	4.158	0.00366759	0.014988	Fut1	fucosyltransferase 1 [Source:MGI Symbol;Acc:MGI:109375]
ENSMUST00000127634	2	32	17.801	4.154	0.00207796	0.00917456	Ogfod1	2-oxoglutarate and iron-dependent oxygenase domain containing 1 [Source:MGI Symbol;Acc:MGI:2442978]
ENSMUST00000125560	14	241	17.779	4.152	2.55131e-05	0.000181881	Slc36a2	solute carrier family 36 (proton/amino acid symporter), member 2 [Source:MGI Symbol;Acc:MGI:1891430]
ENSMUST00000137924	42	750	17.736	4.149	1.04552e-40	2.10319e-38	Prrx2	paired related homeobox 2 [Source:MGI Symbol;Acc:MGI:98218]
ENSMUST00000105389	29	504	17.71	4.146	1.61799e-10	2.82119e-09	Agpat3	1-acylglycerol-3-phosphate O-acyltransferase 3 [Source:MGI Symbol;Acc:MGI:1336186]
ENSMUST00000080893	30	536	17.665	4.143	3.23796e-05	0.000225889	Krt17	keratin 17 [Source:MGI Symbol;Acc:MGI:96691]
ENSMUST00000012331	6	106	17.63	4.14	8.77576e-05	0.000555882	Mogat1	monoacylglycerol O-acyltransferase 1 [Source:MGI Symbol;Acc:MGI:1915643]
ENSMUST00000119422	1	20	17.591	4.137	0.00919993	0.0327777	Dnaaf9	RIKEN cDNA 4930402H24 gene [Source:MGI Symbol;Acc:MGI:1923029]
ENSMUST00000086041	20	357	17.584	4.136	0.00281218	0.0119232	Clasrp	CLK4-associating serine/arginine rich protein [Source:MGI Symbol;Acc:MGI:1855695]
ENSMUST00000126368	2	42	17.571	4.135	0.0097952	0.034553	Nrg4	neuregulin 4 [Source:MGI Symbol;Acc:MGI:1933833]
ENSMUST00000070918	43	742	17.528	4.132	9.26313e-08	1.07547e-06	Cmbl	carboxymethylenebutenolidase-like (Pseudomonas) [Source:MGI Symbol;Acc:MGI:1916824]
ENSMUST00000030356	5	98	17.523	4.131	0.00300617	0.0126197	Lrp8	low density lipoprotein receptor-related protein 8, apolipoprotein e receptor [Source:MGI Symbol;Acc:MGI:1340044]
ENSMUST00000016907	104	1832	17.514	4.13	4.90686e-23	3.04125e-21	Scube1	signal peptide, CUB domain, EGF-like 1 [Source:MGI Symbol;Acc:MGI:1890616]
ENSMUST00000230926	14	250	17.426	4.123	1.34922e-05	0.000102345	Pnpla3	patatin-like phospholipase domain containing 3 [Source:MGI Symbol;Acc:MGI:2151796]
ENSMUST00000071169	29	504	17.387	4.12	6.78341e-05	0.000440131	Rcc2	regulator of chromosome condensation 2 [Source:MGI Symbol;Acc:MGI:1919784]
ENSMUST00000233296	12	204	17.317	4.114	0.00209568	0.00924708	Cdkn1a	cyclin-dependent kinase inhibitor 1A (P21) [Source:MGI Symbol;Acc:MGI:104556]
ENSMUST00000140386	9	158	17.296	4.112	4.4468e-09	6.30102e-08	Agpat2	1-acylglycerol-3-phosphate O-acyltransferase 2 (lysophosphatidic acid acyltransferase, beta) [Source:MGI Symbol;Acc:MGI:1914762]
ENSMUST00000202138	17	300	17.274	4.11	0.00194009	0.00863833	Fgfr3	fibroblast growth factor receptor 3 [Source:MGI Symbol;Acc:MGI:95524]
ENSMUST00000110619	3	50	17.259	4.109	1.8429e-05	0.00013523	Rpl36al	ribosomal protein L36A-like [Source:MGI Symbol;Acc:MGI:1913733]
ENSMUST00000144256	3	61	17.232	4.107	0.000375007	0.00205305	Ctcflos	CCCTC-binding factor (zinc finger protein)-like, opposite strand [Source:MGI Symbol;Acc:MGI:1921411]
ENSMUST00000142118	21	362	17.224	4.106	4.45355e-17	1.63357e-15	Adamts2	a disintegrin-like and metallopeptidase (reprolysin type) with thrombospondin type 1 motif, 2 [Source:MGI Symbol;Acc:MGI:1347356]
ENSMUST00000080882	49	838	17.211	4.105	1.30928e-05	9.95525e-05	Atp1a3	ATPase, Na+/K+ transporting, alpha 3 polypeptide [Source:MGI Symbol;Acc:MGI:88107]
ENSMUST00000099200	31	525	17.202	4.104	1.21098e-42	2.66002e-40	Foxs1	forkhead box S1 [Source:MGI Symbol;Acc:MGI:95546]
ENSMUST00000071134	3	46	17.119	4.098	0.000599235	0.00310903	Tubb3	tubulin, beta 3 class III [Source:MGI Symbol;Acc:MGI:107813]
ENSMUST00000078686	15	264	17.081	4.094	1.00054e-05	7.78531e-05	Chst8	carbohydrate sulfotransferase 8 [Source:MGI Symbol;Acc:MGI:1916197]
ENSMUST00000042985	563	9588	17.024	4.089	7.34439e-17	2.63658e-15	Cebpa	CCAAT/enhancer binding protein (C/EBP), alpha [Source:MGI Symbol;Acc:MGI:99480]
ENSMUST00000034808	33	556	17.02	4.089	6.32978e-08	7.53045e-07	Nnmt	nicotinamide N-methyltransferase [Source:MGI Symbol;Acc:MGI:1099443]
ENSMUST00000128373	13	226	17.02	4.089	0.00168121	0.0076533	Fam78b	family with sequence similarity 78, member B [Source:MGI Symbol;Acc:MGI:2443050]
ENSMUST00000128746	3	49	16.987	4.086	0.00126316	0.005982	Acsl1	acyl-CoA synthetase long-chain family member 1 [Source:MGI Symbol;Acc:MGI:102797]
ENSMUST00000118786	5	90	16.978	4.086	0.00186746	0.0083689	Gm14494	predicted gene 14494 [Source:MGI Symbol;Acc:MGI:3704210]
ENSMUST00000213859	1	16	16.926	4.081	0.0127028	0.0427886	BC049987	cDNA sequence BC049987 [Source:MGI Symbol;Acc:MGI:3039606]
ENSMUST00000005507	70	1180	16.905	4.079	1.20145e-11	2.41594e-10	Mlxipl	MLX interacting protein-like [Source:MGI Symbol;Acc:MGI:1927999]
ENSMUST00000161707	45	770	16.883	4.078	1.28561e-31	1.50727e-29	Psat1	phosphoserine aminotransferase 1 [Source:MGI Symbol;Acc:MGI:2183441]
ENSMUST00000114575	5	82	16.841	4.074	0.00154145	0.0071001	Vma21	VMA21 vacuolar H+-ATPase homolog (S. cerevisiae) [Source:MGI Symbol;Acc:MGI:1914298]
ENSMUST00000028286	478	8018	16.764	4.067	1.98362e-13	4.95957e-12	Agpat2	1-acylglycerol-3-phosphate O-acyltransferase 2 (lysophosphatidic acid acyltransferase, beta) [Source:MGI Symbol;Acc:MGI:1914762]
ENSMUST00000154068	3	44	16.737	4.065	5.92208e-06	4.84197e-05	Gm12198	predicted gene 12198 [Source:MGI Symbol;Acc:MGI:3650407]
ENSMUST00000055327	7	126	16.729	4.064	3.90448e-05	0.000267321	Aqp3	aquaporin 3 [Source:MGI Symbol;Acc:MGI:1333777]
ENSMUST00000041659	63	1052	16.696	4.061	3.697e-23	2.32149e-21	Prrx2	paired related homeobox 2 [Source:MGI Symbol;Acc:MGI:98218]
ENSMUST00000000194	17	278	16.654	4.058	8.89562e-11	1.60679e-09	Ccl12	chemokine (C-C motif) ligand 12 [Source:MGI Symbol;Acc:MGI:108224]
ENSMUST00000032200	4	66	16.601	4.053	0.000344758	0.00190748	Slc6a12	solute carrier family 6 (neurotransmitter transporter, betaine/GABA), member 12 [Source:MGI Symbol;Acc:MGI:95628]
ENSMUST00000041357	135	2229	16.569	4.05	2.33379e-36	3.55847e-34	Lrg1	leucine-rich alpha-2-glycoprotein 1 [Source:MGI Symbol;Acc:MGI:1924155]
ENSMUST00000032570	6	102	16.504	4.045	0.00487052	0.0191111	Dmwd	dystrophia myotonica-containing WD repeat motif [Source:MGI Symbol;Acc:MGI:94907]
ENSMUST00000155104	15	250	16.492	4.044	9.79922e-10	1.52538e-08	Slc25a39	solute carrier family 25, member 39 [Source:MGI Symbol;Acc:MGI:1196386]
ENSMUST00000121676	24	387	16.497	4.044	7.15519e-05	0.000461226	Gsta3	glutathione S-transferase, alpha 3 [Source:MGI Symbol;Acc:MGI:95856]
ENSMUST00000148978	4	68	16.496	4.044	0.00220484	0.00964489	Fkbp1a	FK506 binding protein 1a [Source:MGI Symbol;Acc:MGI:95541]
ENSMUST00000228581	1	24	16.453	4.04	0.00509148	0.0198788	Pkd1	polycystin 1, transient receptor poteintial channel interacting [Source:MGI Symbol;Acc:MGI:97603]
ENSMUST00000167598	28	454	16.402	4.036	2.10486e-05	0.000152578	S100a14	S100 calcium binding protein A14 [Source:MGI Symbol;Acc:MGI:1913416]
ENSMUST00000196202	8	128	16.258	4.023	0.000142231	0.000861149	Rpl34	ribosomal protein L34 [Source:MGI Symbol;Acc:MGI:1915686]
ENSMUST00000111710	4	70	16.256	4.023	0.00215133	0.00944826	Kras	Kirsten rat sarcoma viral oncogene homolog [Source:MGI Symbol;Acc:MGI:96680]
ENSMUST00000108480	6	98	16.257	4.023	0.00894378	0.0320092	Emc6	ER membrane protein complex subunit 6 [Source:MGI Symbol;Acc:MGI:1913298]
ENSMUST00000046687	811	13150	16.212	4.019	4.08392e-42	8.7039e-40	Spon1	spondin 1, (f-spondin) extracellular matrix protein [Source:MGI Symbol;Acc:MGI:2385287]
ENSMUST00000234819	3	50	16.143	4.013	0.00334492	0.013861	Cdo1	cysteine dioxygenase 1, cytosolic [Source:MGI Symbol;Acc:MGI:105925]
ENSMUST00000159715	21	338	16.13	4.012	4.68188e-06	3.90485e-05	Galnt6	polypeptide N-acetylgalactosaminyltransferase 6 [Source:MGI Symbol;Acc:MGI:1891640]
ENSMUST00000202990	22	357	16.124	4.011	1.72675e-08	2.24278e-07	Gsn	gelsolin [Source:MGI Symbol;Acc:MGI:95851]
ENSMUST00000196709	10	160	16.122	4.011	1.55543e-05	0.000116284	Fdps	farnesyl diphosphate synthetase [Source:MGI Symbol;Acc:MGI:104888]
ENSMUST00000150299	10	160	16.092	4.008	0.000363155	0.00199731	Prrx2	paired related homeobox 2 [Source:MGI Symbol;Acc:MGI:98218]
ENSMUST00000130001	2	36	16.084	4.008	0.00106884	0.00517287	Rps6	ribosomal protein S6 [Source:MGI Symbol;Acc:MGI:98159]
ENSMUST00000022725	1	20	16.085	4.008	0.0110637	0.0381621	Dct	dopachrome tautomerase [Source:MGI Symbol;Acc:MGI:102563]
ENSMUST00000033142	44	707	16.074	4.007	2.92237e-16	9.86704e-15	Ptpn5	protein tyrosine phosphatase, non-receptor type 5 [Source:MGI Symbol;Acc:MGI:97807]
ENSMUST00000089982	30	484	15.964	3.997	3.47362e-06	2.97589e-05	Zzz3	zinc finger, ZZ domain containing 3 [Source:MGI Symbol;Acc:MGI:1920453]
ENSMUST00000147595	11	172	15.922	3.993	3.38977e-06	2.90883e-05	Hoxa13	homeobox A13 [Source:MGI Symbol;Acc:MGI:96173]
ENSMUST00000057067	1	14	15.9	3.991	0.0118804	0.0404993	Mei4	meiotic double-stranded break formation protein 4 [Source:MGI Symbol;Acc:MGI:1922283]
ENSMUST00000181333	2	24	15.851	3.987	0.00246591	0.010637	Gm27021	predicted gene, 27021 [Source:MGI Symbol;Acc:MGI:5504136]
ENSMUST00000203437	4	60	15.761	3.978	1.12938e-06	1.06828e-05	Gm43890	predicted gene, 43890 [Source:MGI Symbol;Acc:MGI:5690282]
ENSMUST00000200819	2	27	15.666	3.97	0.00635875	0.0240693	Gm3289	predicted gene 3289 [Source:MGI Symbol;Acc:MGI:3781467]
ENSMUST00000225415	4	58	15.635	3.967	0.00892004	0.0319402	Ap3s1	adaptor-related protein complex 3, sigma 1 subunit [Source:MGI Symbol;Acc:MGI:1337062]
ENSMUST00000213071	2	41	15.621	3.965	0.0115034	0.0394063	Lpl	lipoprotein lipase [Source:MGI Symbol;Acc:MGI:96820]
ENSMUST00000138214	2	36	15.605	3.964	0.0001407	0.000852691	Ptrh1	peptidyl-tRNA hydrolase 1 homolog [Source:MGI Symbol;Acc:MGI:1913779]
ENSMUST00000220574	7	111	15.602	3.964	0.0145094	0.0477738	Gstz1	glutathione transferase zeta 1 (maleylacetoacetate isomerase) [Source:MGI Symbol;Acc:MGI:1341859]
ENSMUST00000067098	7	110	15.521	3.956	0.00141095	0.00658348	Ffar4	free fatty acid receptor 4 [Source:MGI Symbol;Acc:MGI:2147577]
ENSMUST00000190051	53	823	15.509	3.955	8.51825e-09	1.15862e-07	Trf	transferrin [Source:MGI Symbol;Acc:MGI:98821]
ENSMUST00000187757	7	104	15.467	3.951	2.04496e-07	2.23101e-06	2010016I18Rik	RIKEN cDNA 2010016I18 gene [Source:MGI Symbol;Acc:MGI:1916456]
ENSMUST00000027067	45	687	15.453	3.95	4.42228e-07	4.53792e-06	Gsta3	glutathione S-transferase, alpha 3 [Source:MGI Symbol;Acc:MGI:95856]
ENSMUST00000060747	7	109	15.41	3.946	1.59442e-07	1.77529e-06	Bhlha15	basic helix-loop-helix family, member a15 [Source:MGI Symbol;Acc:MGI:891976]
ENSMUST00000121575	2	26	15.386	3.944	0.00617188	0.0234721	Gm12630	predicted gene 12630 [Source:MGI Symbol;Acc:MGI:3650968]
ENSMUST00000044491	69	1068	15.378	3.943	8.89467e-66	5.666e-63	Minar1	membrane integral NOTCH2 associated receptor 1 [Source:MGI Symbol;Acc:MGI:2667167]
ENSMUST00000023243	91	1399	15.376	3.943	2.10421e-12	4.63987e-11	Gpihbp1	GPI-anchored HDL-binding protein 1 [Source:MGI Symbol;Acc:MGI:1915703]
ENSMUST00000178124	63	976	15.364	3.942	1.04156e-63	5.9714e-61	Tpbgl	trophoblast glycoprotein-like [Source:MGI Symbol;Acc:MGI:3646425]
ENSMUST00000135392	3	36	15.358	3.941	0.000122541	0.000751138	Ak1	adenylate kinase 1 [Source:MGI Symbol;Acc:MGI:87977]
ENSMUST00000136710	2	26	15.309	3.936	0.00132033	0.00621373	Rexo4	REX4, 3'-5' exonuclease [Source:MGI Symbol;Acc:MGI:2684957]
ENSMUST00000180839	7	100	15.265	3.932	2.03432e-06	1.82891e-05	Gm17276	predicted gene, 17276 [Source:MGI Symbol;Acc:MGI:4936910]
ENSMUST00000227921	3	46	15.245	3.93	1.83506e-05	0.000134733	Hsf1	heat shock factor 1 [Source:MGI Symbol;Acc:MGI:96238]
ENSMUST00000152119	1	14	15.21	3.927	0.00374288	0.0152565	Med7	mediator complex subunit 7 [Source:MGI Symbol;Acc:MGI:1913463]
ENSMUST00000124818	4	52	15.182	3.924	0.0150657	0.0492884	Snhg15	small nucleolar RNA host gene 15 [Source:MGI Symbol;Acc:MGI:3650059]
ENSMUST00000160780	19	288	15.144	3.921	0.00390699	0.0158264	Hrh1	histamine receptor H1 [Source:MGI Symbol;Acc:MGI:107619]
ENSMUST00000206575	5	72	15.139	3.92	0.00542005	0.0209773	Selenos	selenoprotein S [Source:MGI Symbol;Acc:MGI:95994]
ENSMUST00000094559	12	187	15.1	3.917	4.30594e-06	3.62395e-05	Arhgap24	Rho GTPase activating protein 24 [Source:MGI Symbol;Acc:MGI:1922647]
ENSMUST00000033553	12	182	15.1	3.917	1.72989e-05	0.000127821	Heph	hephaestin [Source:MGI Symbol;Acc:MGI:1332240]
ENSMUST00000178034	12	190	15.059	3.913	2.0875e-10	3.56611e-09	Tgm1	transglutaminase 1, K polypeptide [Source:MGI Symbol;Acc:MGI:98730]
ENSMUST00000057311	215	3232	15.061	3.913	5.52038e-09	7.71736e-08	Sfn	stratifin [Source:MGI Symbol;Acc:MGI:1891831]
ENSMUST00000086058	165	2488	15.053	3.912	1.84361e-07	2.02366e-06	Bscl2	Berardinelli-Seip congenital lipodystrophy 2 (seipin) [Source:MGI Symbol;Acc:MGI:1298392]
ENSMUST00000222203	28	410	15.01	3.908	5.98002e-06	4.88446e-05	Pqlc3	PQ loop repeat containing [Source:MGI Symbol;Acc:MGI:2444067]
ENSMUST00000054973	5	70	15.014	3.908	9.40677e-06	7.35743e-05	Chil5	chitinase-like 5 [Source:MGI Symbol;Acc:MGI:2676649]
ENSMUST00000213086	6	94	15.007	3.908	0.00138165	0.00646284	Cfap20	cilia and flagella associated protein 20 [Source:MGI Symbol;Acc:MGI:107428]
ENSMUST00000123703	3	42	15.001	3.907	0.01328	0.0444093	B430010I23Rik	RIKEN cDNA B430010I23 gene [Source:MGI Symbol;Acc:MGI:1926099]
ENSMUST00000038252	101	1508	14.964	3.903	1.5557e-06	1.43208e-05	B3galt2	UDP-Gal:betaGlcNAc beta 1,3-galactosyltransferase, polypeptide 2 [Source:MGI Symbol;Acc:MGI:1349461]
ENSMUST00000153451	54	812	14.949	3.902	4.93632e-32	5.89593e-30	Rps19	ribosomal protein S19 [Source:MGI Symbol;Acc:MGI:1333780]
ENSMUST00000068004	95	1411	14.894	3.897	4.47658e-06	3.74886e-05	Pcx	pyruvate carboxylase [Source:MGI Symbol;Acc:MGI:97520]
ENSMUST00000218232	175	2592	14.862	3.894	3.29465e-50	1.05523e-47	Tmem200a	transmembrane protein 200A [Source:MGI Symbol;Acc:MGI:1924470]
ENSMUST00000133101	4	55	14.8	3.888	0.000340641	0.00188562	Pprc1	peroxisome proliferative activated receptor, gamma, coactivator-related 1 [Source:MGI Symbol;Acc:MGI:2385096]
ENSMUST00000107844	3	35	14.786	3.886	0.000164227	0.000980451	Nme1	NME/NM23 nucleoside diphosphate kinase 1 [Source:MGI Symbol;Acc:MGI:97355]
ENSMUST00000028178	66	969	14.739	3.882	4.17744e-07	4.30362e-06	Acvr1c	activin A receptor, type IC [Source:MGI Symbol;Acc:MGI:2661081]
ENSMUST00000125872	5	70	14.68	3.876	0.00217101	0.00952525	Raly	hnRNP-associated with lethal yellow [Source:MGI Symbol;Acc:MGI:97850]
ENSMUST00000176327	7	101	14.664	3.874	0.0144888	0.047717	Sik2	salt inducible kinase 2 [Source:MGI Symbol;Acc:MGI:2445031]
ENSMUST00000218227	3	36	14.652	3.873	0.00338851	0.0140143	Dapk3	death-associated protein kinase 3 [Source:MGI Symbol;Acc:MGI:1203520]
ENSMUST00000207281	4	51	14.639	3.872	0.0067419	0.0252759	Cd209g	CD209g antigen [Source:MGI Symbol;Acc:MGI:1917442]
ENSMUST00000171644	15	216	14.628	3.871	1.60446e-08	2.09439e-07	Pparg	peroxisome proliferator activated receptor gamma [Source:MGI Symbol;Acc:MGI:97747]
ENSMUST00000161766	3	44	14.605	3.868	3.13312e-06	2.70356e-05	Zmiz1	zinc finger, MIZ-type containing 1 [Source:MGI Symbol;Acc:MGI:3040693]
ENSMUST00000111314	32	471	14.576	3.866	1.39979e-12	3.16074e-11	Adamts4	a disintegrin-like and metallopeptidase (reprolysin type) with thrombospondin type 1 motif, 4 [Source:MGI Symbol;Acc:MGI:1339949]
ENSMUST00000110299	7	106	14.58	3.866	0.000848799	0.00422292	Tgm3	transglutaminase 3, E polypeptide [Source:MGI Symbol;Acc:MGI:98732]
ENSMUST00000211197	2	24	14.567	3.865	0.00297112	0.0124936	Ssbp4	single stranded DNA binding protein 4 [Source:MGI Symbol;Acc:MGI:1924150]
ENSMUST00000108119	6	88	14.468	3.855	2.95947e-07	3.1339e-06	Usf2	upstream transcription factor 2 [Source:MGI Symbol;Acc:MGI:99961]
ENSMUST00000145007	10	137	14.474	3.855	0.0123873	0.0419207	Cd209f	CD209f antigen [Source:MGI Symbol;Acc:MGI:1916392]
ENSMUST00000027809	25	371	14.462	3.854	3.53224e-07	3.67899e-06	Opn3	opsin 3 [Source:MGI Symbol;Acc:MGI:1338022]
ENSMUST00000194385	2	22	14.441	3.852	0.00416965	0.0167261	Qrich1	glutamine-rich 1 [Source:MGI Symbol;Acc:MGI:1916482]
ENSMUST00000050785	554	7975	14.401	3.848	1.9437e-29	2.01145e-27	Lcn2	lipocalin 2 [Source:MGI Symbol;Acc:MGI:96757]
ENSMUST00000142770	4	55	14.394	3.847	3.93128e-07	4.06757e-06	Aars	alanyl-tRNA synthetase [Source:MGI Symbol;Acc:MGI:2384560]
ENSMUST00000135253	3	48	14.374	3.845	3.37117e-05	0.000234327	Pigq	phosphatidylinositol glycan anchor biosynthesis, class Q [Source:MGI Symbol;Acc:MGI:1333114]
ENSMUST00000002663	8	118	14.341	3.842	0.000161601	0.000966387	Pon1	paraoxonase 1 [Source:MGI Symbol;Acc:MGI:103295]
ENSMUST00000000910	6	84	14.289	3.837	3.2326e-07	3.38994e-06	Dbh	dopamine beta hydroxylase [Source:MGI Symbol;Acc:MGI:94864]
ENSMUST00000003622	884	12517	14.158	3.824	0.000113144	0.000699071	Slc25a1	solute carrier family 25 (mitochondrial carrier, citrate transporter), member 1 [Source:MGI Symbol;Acc:MGI:1345283]
ENSMUST00000078246	22	316	14.122	3.82	7.80293e-08	9.18018e-07	Gm10108	predicted pseudogene 10108 [Source:MGI Symbol;Acc:MGI:3642431]
ENSMUST00000143304	1	12	14.04	3.812	0.00591892	0.0226361	Gale	galactose-4-epimerase, UDP [Source:MGI Symbol;Acc:MGI:1921496]
ENSMUST00000047973	772	10832	14.037	3.811	1.28472e-75	1.11597e-72	Dhcr24	24-dehydrocholesterol reductase [Source:MGI Symbol;Acc:MGI:1922004]
ENSMUST00000020286	214	3008	14.035	3.811	4.67498e-29	4.66124e-27	Ppa1	pyrophosphatase (inorganic) 1 [Source:MGI Symbol;Acc:MGI:97831]
ENSMUST00000003451	26	366	14.04	3.811	4.56193e-19	2.04169e-17	Rnd1	Rho family GTPase 1 [Source:MGI Symbol;Acc:MGI:2444878]
ENSMUST00000026196	171	2402	14.026	3.81	9.26432e-53	3.29896e-50	Got1	glutamic-oxaloacetic transaminase 1, soluble [Source:MGI Symbol;Acc:MGI:95791]
ENSMUST00000026076	52	728	14	3.807	0.000326717	0.00181643	Gfra1	glial cell line derived neurotrophic factor family receptor alpha 1 [Source:MGI Symbol;Acc:MGI:1100842]
ENSMUST00000058464	6	87	13.983	3.806	0.0111056	0.0382727	Serpina9	serine (or cysteine) peptidase inhibitor, clade A (alpha-1 antiproteinase, antitrypsin), member 9 [Source:MGI Symbol;Acc:MGI:1919157]
ENSMUST00000094892	6	80	13.952	3.802	2.74816e-05	0.000194536	Il11	interleukin 11 [Source:MGI Symbol;Acc:MGI:107613]
ENSMUST00000031445	391	5448	13.943	3.801	2.17064e-14	6.02055e-13	Aacs	acetoacetyl-CoA synthetase [Source:MGI Symbol;Acc:MGI:1926144]
ENSMUST00000212600	8	111	13.889	3.796	3.38908e-05	0.000235258	Cyba	cytochrome b-245, alpha polypeptide [Source:MGI Symbol;Acc:MGI:1316658]
ENSMUST00000034723	811	11255	13.885	3.795	3.42779e-45	8.81248e-43	Aldh1a2	aldehyde dehydrogenase family 1, subfamily A2 [Source:MGI Symbol;Acc:MGI:107928]
ENSMUST00000063359	1	12	13.878	3.795	0.00582085	0.0223146	Gypa	glycophorin A [Source:MGI Symbol;Acc:MGI:95880]
ENSMUST00000107357	23	323	13.881	3.795	0.00644501	0.0243428	Stat5a	signal transducer and activator of transcription 5A [Source:MGI Symbol;Acc:MGI:103036]
ENSMUST00000095345	2	20	13.857	3.793	0.000743248	0.0037568	Mboat4	membrane bound O-acyltransferase domain containing 4 [Source:MGI Symbol;Acc:MGI:2685017]
ENSMUST00000050709	8	119	13.853	3.792	1.617e-05	0.000120317	Dok7	docking protein 7 [Source:MGI Symbol;Acc:MGI:3584043]
ENSMUST00000144248	2	24	13.846	3.791	0.00631515	0.0239327	Leng8	leukocyte receptor cluster (LRC) member 8 [Source:MGI Symbol;Acc:MGI:2142195]
ENSMUST00000151066	23	319	13.846	3.791	0.00718504	0.0266375	Eef1d	eukaryotic translation elongation factor 1 delta (guanine nucleotide exchange protein) [Source:MGI Symbol;Acc:MGI:1913906]
ENSMUST00000142351	69	946	13.821	3.789	1.24878e-05	9.5395e-05	Vegfa	vascular endothelial growth factor A [Source:MGI Symbol;Acc:MGI:103178]
ENSMUST00000094894	211	2918	13.815	3.788	3.80767e-82	3.76375e-79	Trabd2b	TraB domain containing 2B [Source:MGI Symbol;Acc:MGI:3650152]
ENSMUST00000167008	4	52	13.794	3.786	0.00180489	0.00813046	Pi4kb	phosphatidylinositol 4-kinase beta [Source:MGI Symbol;Acc:MGI:1334433]
ENSMUST00000169418	30	406	13.775	3.784	5.02529e-07	5.10733e-06	Morf4l2	mortality factor 4 like 2 [Source:MGI Symbol;Acc:MGI:1927167]
ENSMUST00000172467	10	132	13.78	3.784	0.0126193	0.04255	Dyrk1b	dual-specificity tyrosine-(Y)-phosphorylation regulated kinase 1b [Source:MGI Symbol;Acc:MGI:1330302]
ENSMUST00000025761	2	20	13.72	3.778	0.0112217	0.0386092	Cabp4	calcium binding protein 4 [Source:MGI Symbol;Acc:MGI:1920910]
ENSMUST00000213002	2	20	13.699	3.776	0.00717898	0.026617	Gm35934	predicted gene, 35934 [Source:MGI Symbol;Acc:MGI:5595093]
ENSMUST00000114270	72	982	13.682	3.774	1.72472e-35	2.56831e-33	Dok7	docking protein 7 [Source:MGI Symbol;Acc:MGI:3584043]
ENSMUST00000026583	1036	14133	13.644	3.77	1.12384e-11	2.2671e-10	Pnpla2	patatin-like phospholipase domain containing 2 [Source:MGI Symbol;Acc:MGI:1914103]
ENSMUST00000155595	4	56	13.635	3.769	3.36985e-05	0.000234263	Hspa5	heat shock protein 5 [Source:MGI Symbol;Acc:MGI:95835]
ENSMUST00000140576	2	27	13.598	3.765	0.00575792	0.0221044	Eif4g1	eukaryotic translation initiation factor 4, gamma 1 [Source:MGI Symbol;Acc:MGI:2384784]
ENSMUST00000110698	90	1226	13.59	3.764	1.23426e-08	1.64027e-07	Ghr	growth hormone receptor [Source:MGI Symbol;Acc:MGI:95708]
ENSMUST00000027449	4	48	13.576	3.763	5.38157e-05	0.000357344	Nppc	natriuretic peptide type C [Source:MGI Symbol;Acc:MGI:97369]
ENSMUST00000191872	2	28	13.566	3.762	0.0001867	0.00109973	Larp1b	La ribonucleoprotein domain family, member 1B [Source:MGI Symbol;Acc:MGI:1914604]
ENSMUST00000126350	3	38	13.531	3.758	0.00175565	0.00794734	Tesk1	testis specific protein kinase 1 [Source:MGI Symbol;Acc:MGI:1201675]
ENSMUST00000232072	8	104	13.527	3.758	0.00438334	0.0174515	Itgb1bp1	integrin beta 1 binding protein 1 [Source:MGI Symbol;Acc:MGI:1306802]
ENSMUST00000114280	14	187	13.516	3.757	3.0054e-07	3.17843e-06	Rgs12	regulator of G-protein signaling 12 [Source:MGI Symbol;Acc:MGI:1918979]
ENSMUST00000040312	133	1796	13.509	3.756	1.49398e-27	1.31166e-25	Trib3	tribbles pseudokinase 3 [Source:MGI Symbol;Acc:MGI:1345675]
ENSMUST00000040523	493	6640	13.483	3.753	2.09299e-35	3.0926e-33	Adamts2	a disintegrin-like and metallopeptidase (reprolysin type) with thrombospondin type 1 motif, 2 [Source:MGI Symbol;Acc:MGI:1347356]
ENSMUST00000025542	391	5264	13.469	3.752	1.98737e-30	2.16201e-28	Psat1	phosphoserine aminotransferase 1 [Source:MGI Symbol;Acc:MGI:2183441]
ENSMUST00000163955	3	38	13.467	3.751	0.00381678	0.0155158	Glud1	glutamate dehydrogenase 1 [Source:MGI Symbol;Acc:MGI:95753]
ENSMUST00000099729	22	294	13.452	3.75	1.13308e-05	8.73365e-05	Lgals12	lectin, galactose binding, soluble 12 [Source:MGI Symbol;Acc:MGI:1929094]
ENSMUST00000031318	2	20	13.442	3.749	0.00192393	0.00857573	Cxcl5	chemokine (C-X-C motif) ligand 5 [Source:MGI Symbol;Acc:MGI:1096868]
ENSMUST00000050687	121	1620	13.428	3.747	2.69457e-17	1.00903e-15	Jdp2	Jun dimerization protein 2 [Source:MGI Symbol;Acc:MGI:1932093]
ENSMUST00000106003	55	742	13.412	3.745	1.62596e-07	1.8062e-06	Rplp2	ribosomal protein, large P2 [Source:MGI Symbol;Acc:MGI:1914436]
ENSMUST00000038661	5	67	13.399	3.744	4.32782e-05	0.000293162	Slc25a34	solute carrier family 25, member 34 [Source:MGI Symbol;Acc:MGI:2686215]
ENSMUST00000156848	7	89	13.398	3.744	0.000132184	0.00080508	Pon3	paraoxonase 3 [Source:MGI Symbol;Acc:MGI:106686]
ENSMUST00000234224	4	49	13.389	3.743	0.00378791	0.0154149	Ss18	SS18, nBAF chromatin remodeling complex subunit [Source:MGI Symbol;Acc:MGI:107708]
ENSMUST00000002817	5	60	13.325	3.736	0.00447252	0.0177621	Camk2b	calcium/calmodulin-dependent protein kinase II, beta [Source:MGI Symbol;Acc:MGI:88257]
ENSMUST00000102606	28	365	13.247	3.728	3.10472e-05	0.00021752	Slc25a35	solute carrier family 25, member 35 [Source:MGI Symbol;Acc:MGI:1919248]
ENSMUST00000130054	5	72	13.254	3.728	0.000662704	0.00339592	B430119L08Rik	RIKEN cDNA B430119L08 gene [Source:MGI Symbol;Acc:MGI:2441857]
ENSMUST00000045011	25	328	13.229	3.726	0.00674152	0.0252759	Atrip	ATR interacting protein [Source:MGI Symbol;Acc:MGI:1925349]
ENSMUST00000132356	2	26	13.221	3.725	0.00335579	0.0138961	Dhps	deoxyhypusine synthase [Source:MGI Symbol;Acc:MGI:2683592]
ENSMUST00000160399	172	2266	13.21	3.724	2.89654e-06	2.5138e-05	Echdc1	enoyl Coenzyme A hydratase domain containing 1 [Source:MGI Symbol;Acc:MGI:1277169]
ENSMUST00000168334	3	39	13.191	3.722	0.00755201	0.027788	Ncoa4	nuclear receptor coactivator 4 [Source:MGI Symbol;Acc:MGI:1350932]
ENSMUST00000155811	1	15	13.183	3.721	0.00973407	0.0343699	Dnajc24	DnaJ heat shock protein family (Hsp40) member C24 [Source:MGI Symbol;Acc:MGI:1919522]
ENSMUST00000032107	7	88	13.083	3.71	0.00361881	0.0148278	Kbtbd8	kelch repeat and BTB (POZ) domain containing 8 [Source:MGI Symbol;Acc:MGI:2661430]
ENSMUST00000160942	4	60	13.04	3.705	0.000652634	0.00335	Fam83a	family with sequence similarity 83, member A [Source:MGI Symbol;Acc:MGI:2447773]
ENSMUST00000078734	85	1107	13.025	3.703	5.9703e-10	9.6039e-09	Pabpc4	poly(A) binding protein, cytoplasmic 4 [Source:MGI Symbol;Acc:MGI:2385206]
ENSMUST00000065793	378	4912	13.001	3.701	3.07199e-141	1.17413e-137	Phgdh	3-phosphoglycerate dehydrogenase [Source:MGI Symbol;Acc:MGI:1355330]
ENSMUST00000105357	84	1100	12.998	3.7	3.45337e-10	5.73538e-09	Reep6	receptor accessory protein 6 [Source:MGI Symbol;Acc:MGI:1917585]
ENSMUST00000181111	2	22	12.997	3.7	0.00558408	0.0215238	Emc8	ER membrane protein complex subunit 8 [Source:MGI Symbol;Acc:MGI:1343095]
ENSMUST00000229346	2	19	12.96	3.696	0.00759405	0.0279122	Prkag1	protein kinase, AMP-activated, gamma 1 non-catalytic subunit [Source:MGI Symbol;Acc:MGI:108411]
ENSMUST00000026313	10	130	12.959	3.696	0.0141001	0.0466566	#N/A	abhydrolase domain containing 6 [Source:MGI Symbol;Acc:MGI:1913332]
ENSMUST00000204299	3	31	12.944	3.694	0.00340258	0.0140644	Emp1	epithelial membrane protein 1 [Source:MGI Symbol;Acc:MGI:107941]
ENSMUST00000154546	11	146	12.906	3.69	5.84341e-10	9.41829e-09	Aars	alanyl-tRNA synthetase [Source:MGI Symbol;Acc:MGI:2384560]
ENSMUST00000022722	59	758	12.896	3.689	4.73908e-13	1.1411e-11	Acod1	aconitate decarboxylase 1 [Source:MGI Symbol;Acc:MGI:103206]
ENSMUST00000120805	3	42	12.889	3.688	0.00936894	0.0332733	Dnajc19	DnaJ heat shock protein family (Hsp40) member C19 [Source:MGI Symbol;Acc:MGI:1914963]
ENSMUST00000062024	103	1326	12.883	3.687	2.10385e-11	4.08038e-10	Trarg1	trafficking regulator of GLUT4 (SLC2A4) 1 [Source:MGI Symbol;Acc:MGI:3029307]
ENSMUST00000228124	1	16	12.881	3.687	0.01086	0.0376158	Tnrc6b	trinucleotide repeat containing 6b [Source:MGI Symbol;Acc:MGI:2443730]
ENSMUST00000160575	3	42	12.842	3.683	0.00842251	0.0304151	Greb1	gene regulated by estrogen in breast cancer protein [Source:MGI Symbol;Acc:MGI:2149712]
ENSMUST00000036329	16	210	12.838	3.682	0.00822284	0.0298369	Wdr26	WD repeat domain 26 [Source:MGI Symbol;Acc:MGI:1923825]
ENSMUST00000108241	1	18	12.821	3.68	0.0107242	0.0372151	Utp6	UTP6 small subunit processome component [Source:MGI Symbol;Acc:MGI:2445193]
ENSMUST00000109221	561	7178	12.802	3.678	7.53506e-64	4.40809e-61	B4galt5	UDP-Gal:betaGlcNAc beta 1,4-galactosyltransferase, polypeptide 5 [Source:MGI Symbol;Acc:MGI:1927169]
ENSMUST00000229866	76	972	12.801	3.678	1.20727e-20	6.19088e-19	Socs1	suppressor of cytokine signaling 1 [Source:MGI Symbol;Acc:MGI:1354910]
ENSMUST00000035128	63	810	12.79	3.677	2.4601e-08	3.11484e-07	Abhd5	abhydrolase domain containing 5 [Source:MGI Symbol;Acc:MGI:1914719]
ENSMUST00000106590	4	49	12.777	3.675	9.84163e-07	9.41797e-06	Rps15a	ribosomal protein S15A [Source:MGI Symbol;Acc:MGI:2389091]
ENSMUST00000235032	6	72	12.753	3.673	9.88095e-07	9.45244e-06	Caskin1	CASK interacting protein 1 [Source:MGI Symbol;Acc:MGI:2442952]
ENSMUST00000159478	2	18	12.753	3.673	0.00228534	0.0099522	Tspo2	translocator protein 2 [Source:MGI Symbol;Acc:MGI:1917276]
ENSMUST00000033739	318	4034	12.672	3.664	1.0308e-07	1.18835e-06	Car5b	carbonic anhydrase 5b, mitochondrial [Source:MGI Symbol;Acc:MGI:1926249]
ENSMUST00000045557	1029	13039	12.669	3.663	3.91643e-189	3.20761e-185	Slc7a5	solute carrier family 7 (cationic amino acid transporter, y+ system), member 5 [Source:MGI Symbol;Acc:MGI:1298205]
ENSMUST00000137500	4	48	12.66	3.662	0.00328363	0.0136327	Acaca	acetyl-Coenzyme A carboxylase alpha [Source:MGI Symbol;Acc:MGI:108451]
ENSMUST00000142385	74	942	12.646	3.661	2.22888e-06	1.98545e-05	Mlxipl	MLX interacting protein-like [Source:MGI Symbol;Acc:MGI:1927999]
ENSMUST00000003501	3	40	12.615	3.657	3.64892e-06	3.11629e-05	Elavl3	ELAV like RNA binding protein 3 [Source:MGI Symbol;Acc:MGI:109157]
ENSMUST00000109611	6	67	12.603	3.656	0.0152012	0.0496441	Fer1l4	fer-1-like 4 (C. elegans) [Source:MGI Symbol;Acc:MGI:1921812]
ENSMUST00000160112	4	50	12.563	3.651	0.00921105	0.0328142	Hyou1	hypoxia up-regulated 1 [Source:MGI Symbol;Acc:MGI:108030]
ENSMUST00000190618	3	40	12.564	3.651	0.00983794	0.0346683	Dis3l2	DIS3 like 3'-5' exoribonuclease 2 [Source:MGI Symbol;Acc:MGI:2442555]
ENSMUST00000064151	641	8022	12.507	3.645	8.20869e-11	1.48881e-09	Pnpla2	patatin-like phospholipase domain containing 2 [Source:MGI Symbol;Acc:MGI:1914103]
ENSMUST00000115621	184	2302	12.497	3.644	4.36438e-140	1.39008e-136	Rbm3	RNA binding motif (RNP1, RRM) protein 3 [Source:MGI Symbol;Acc:MGI:1099460]
ENSMUST00000209031	7	90	12.496	3.643	2.03726e-07	2.2243e-06	Ksr1	kinase suppressor of ras 1 [Source:MGI Symbol;Acc:MGI:105051]
ENSMUST00000117585	1	14	12.48	3.642	0.00403364	0.0162671	Gm12247	predicted gene 12247 [Source:MGI Symbol;Acc:MGI:3649489]
ENSMUST00000111067	437	5432	12.442	3.637	1.28566e-07	1.45899e-06	Lpin1	lipin 1 [Source:MGI Symbol;Acc:MGI:1891340]
ENSMUST00000034441	1081	13406	12.399	3.632	0	0	Aars	alanyl-tRNA synthetase [Source:MGI Symbol;Acc:MGI:2384560]
ENSMUST00000034889	4	50	12.391	3.631	0.00302112	0.0126713	Hcn4	hyperpolarization-activated, cyclic nucleotide-gated K+ 4 [Source:MGI Symbol;Acc:MGI:1298209]
ENSMUST00000140284	1	14	12.38	3.63	0.00382363	0.0155382	Cd72	CD72 antigen [Source:MGI Symbol;Acc:MGI:88345]
ENSMUST00000113290	37	460	12.317	3.623	2.34235e-16	7.9839e-15	St6galnac6	ST6 (alpha-N-acetyl-neuraminyl-2,3-beta-galactosyl-1,3)-N-acetylgalactosaminide alpha-2,6-sialyltransferase 6 [Source:MGI Symbol;Acc:MGI:1355316]
ENSMUST00000183548	9	108	12.312	3.622	0.000214878	0.00124663	Acaca	acetyl-Coenzyme A carboxylase alpha [Source:MGI Symbol;Acc:MGI:108451]
ENSMUST00000198557	2	22	12.272	3.617	0.00250993	0.0108011	Gm31305	predicted gene, 31305 [Source:MGI Symbol;Acc:MGI:5590464]
ENSMUST00000165271	2	21	12.245	3.614	0.00190227	0.00849502	Nlk	nemo like kinase [Source:MGI Symbol;Acc:MGI:1201387]
ENSMUST00000221972	9	112	12.227	3.612	4.43246e-08	5.39298e-07	Rps6kl1	ribosomal protein S6 kinase-like 1 [Source:MGI Symbol;Acc:MGI:2443413]
ENSMUST00000153515	5	54	12.225	3.612	0.000804382	0.00402548	Por	P450 (cytochrome) oxidoreductase [Source:MGI Symbol;Acc:MGI:97744]
ENSMUST00000124288	5	64	12.215	3.611	2.58458e-07	2.76294e-06	Mib1	mindbomb E3 ubiquitin protein ligase 1 [Source:MGI Symbol;Acc:MGI:2443157]
ENSMUST00000154595	2	18	12.218	3.611	0.00580785	0.0222722	Crat	carnitine acetyltransferase [Source:MGI Symbol;Acc:MGI:109501]
ENSMUST00000155584	4	44	12.189	3.608	0.0099196	0.0348982	Rplp0	ribosomal protein, large, P0 [Source:MGI Symbol;Acc:MGI:1927636]
ENSMUST00000197324	8	95	12.166	3.605	3.23121e-05	0.000225501	Sh2b2	SH2B adaptor protein 2 [Source:MGI Symbol;Acc:MGI:1345171]
ENSMUST00000133161	5	56	12.167	3.605	0.00288178	0.0121795	Acsl1	acyl-CoA synthetase long-chain family member 1 [Source:MGI Symbol;Acc:MGI:102797]
ENSMUST00000142382	2	22	12.169	3.605	0.0141997	0.046916	Zdhhc18	zinc finger, DHHC domain containing 18 [Source:MGI Symbol;Acc:MGI:3527792]
ENSMUST00000134210	1	14	12.171	3.605	0.0143776	0.047408	Pitpnm3	PITPNM family member 3 [Source:MGI Symbol;Acc:MGI:2685726]
ENSMUST00000114225	34	413	12.145	3.602	9.52162e-06	7.44421e-05	Gng12	guanine nucleotide binding protein (G protein), gamma 12 [Source:MGI Symbol;Acc:MGI:1336171]
ENSMUST00000131248	16	193	12.131	3.601	7.11012e-06	5.71471e-05	Spaar	small regulatory polypeptide of amino acid response [Source:MGI Symbol;Acc:MGI:1918656]
ENSMUST00000173950	1	10	12.123	3.6	0.0119246	0.0406257	0	predicted gene, 18733 [Source:MGI Symbol;Acc:MGI:5010918]
ENSMUST00000047275	128	1548	12.08	3.595	8.86639e-12	1.80768e-10	Bace2	beta-site APP-cleaving enzyme 2 [Source:MGI Symbol;Acc:MGI:1860440]
ENSMUST00000214549	13	154	12.078	3.594	2.88865e-14	7.86369e-13	Ldlr	low density lipoprotein receptor [Source:MGI Symbol;Acc:MGI:96765]
ENSMUST00000218770	29	344	11.99	3.584	2.96498e-13	7.27676e-12	Rnf126	ring finger protein 126 [Source:MGI Symbol;Acc:MGI:1917544]
ENSMUST00000031327	5	56	11.967	3.581	0.000140558	0.000851925	Cxcl1	chemokine (C-X-C motif) ligand 1 [Source:MGI Symbol;Acc:MGI:108068]
ENSMUST00000000193	11	128	11.926	3.576	8.18396e-09	1.1158e-07	Ccl2	chemokine (C-C motif) ligand 2 [Source:MGI Symbol;Acc:MGI:98259]
ENSMUST00000169609	67	796	11.915	3.575	7.1302e-19	3.11097e-17	Sc5d	sterol-C5-desaturase [Source:MGI Symbol;Acc:MGI:1353611]
ENSMUST00000100168	5	64	11.91	3.574	0.0101585	0.0355815	Tarbp2	TARBP2, RISC loading complex RNA binding subunit [Source:MGI Symbol;Acc:MGI:103027]
ENSMUST00000149940	52	615	11.867	3.569	3.86401e-31	4.39538e-29	Mir22hg	Mir22 host gene (non-protein coding) [Source:MGI Symbol;Acc:MGI:1914348]
ENSMUST00000034713	360	4248	11.819	3.563	4.57797e-52	1.58108e-49	Ldlr	low density lipoprotein receptor [Source:MGI Symbol;Acc:MGI:96765]
ENSMUST00000132815	9	102	11.807	3.562	6.08754e-06	4.96239e-05	Slc25a51	solute carrier family 25, member 51 [Source:MGI Symbol;Acc:MGI:2684984]
ENSMUST00000106599	10	120	11.784	3.559	3.47916e-09	5.01165e-08	Rpl38	ribosomal protein L38 [Source:MGI Symbol;Acc:MGI:1914921]
ENSMUST00000134657	4	51	11.776	3.558	0.000106415	0.00066199	Thumpd3	THUMP domain containing 3 [Source:MGI Symbol;Acc:MGI:1277973]
ENSMUST00000061699	3	32	11.766	3.557	0.000993974	0.00485107	Bpifc	BPI fold containing family C [Source:MGI Symbol;Acc:MGI:3026884]
ENSMUST00000109424	63	744	11.757	3.556	1.77802e-15	5.53397e-14	Wnt7b	wingless-type MMTV integration site family, member 7B [Source:MGI Symbol;Acc:MGI:98962]
ENSMUST00000143649	2	20	11.758	3.556	0.0111591	0.038424	1200007C13Rik	RIKEN cDNA 1200007C13 gene [Source:MGI Symbol;Acc:MGI:1921369]
ENSMUST00000042517	10	112	11.733	3.553	0.0063021	0.0238896	Fam169a	family with sequence similarity 169, member A [Source:MGI Symbol;Acc:MGI:2444268]
ENSMUST00000139109	670	7864	11.733	3.552	3.56107e-08	4.39715e-07	Chpt1	choline phosphotransferase 1 [Source:MGI Symbol;Acc:MGI:2384841]
ENSMUST00000173595	2	28	11.732	3.552	0.00864391	0.0311069	Nnat	neuronatin [Source:MGI Symbol;Acc:MGI:104716]
ENSMUST00000065797	151	1760	11.676	3.545	6.10687e-07	6.11764e-06	Chst1	carbohydrate sulfotransferase 1 [Source:MGI Symbol;Acc:MGI:1924219]
ENSMUST00000152297	10	117	11.659	3.543	1.11673e-07	1.28021e-06	Nadk	NAD kinase [Source:MGI Symbol;Acc:MGI:2183149]
ENSMUST00000132781	3	34	11.636	3.541	0.000532639	0.00280643	Pitpnm3	PITPNM family member 3 [Source:MGI Symbol;Acc:MGI:2685726]
ENSMUST00000136378	17	190	11.62	3.539	1.5153e-11	3.00289e-10	Zfas1	zinc finger, NFX1-type containing 1, antisense RNA 1 [Source:MGI Symbol;Acc:MGI:1916199]
ENSMUST00000208324	4	43	11.612	3.538	0.0115449	0.0395271	Ptpn5	protein tyrosine phosphatase, non-receptor type 5 [Source:MGI Symbol;Acc:MGI:97807]
ENSMUST00000043077	1641	19012	11.583	3.534	0.00180613	0.00813411	Thrsp	thyroid hormone responsive [Source:MGI Symbol;Acc:MGI:109126]
ENSMUST00000019422	69	796	11.565	3.532	1.30638e-11	2.61144e-10	Dpep1	dipeptidase 1 [Source:MGI Symbol;Acc:MGI:94917]
ENSMUST00000123351	6	70	11.539	3.529	1.41796e-07	1.5968e-06	Npr2	natriuretic peptide receptor 2 [Source:MGI Symbol;Acc:MGI:97372]
ENSMUST00000082367	40	460	11.529	3.527	0.000560144	0.00293061	Cd36	CD36 molecule [Source:MGI Symbol;Acc:MGI:107899]
ENSMUST00000151137	217	2500	11.496	3.523	3.20514e-09	4.62973e-08	Aldoa	aldolase A, fructose-bisphosphate [Source:MGI Symbol;Acc:MGI:87994]
ENSMUST00000190119	11	124	11.49	3.522	0.000953167	0.0046802	Gpihbp1	GPI-anchored HDL-binding protein 1 [Source:MGI Symbol;Acc:MGI:1915703]
ENSMUST00000076737	2	23	11.449	3.517	0.00847571	0.030563	Dsg1b	desmoglein 1 beta [Source:MGI Symbol;Acc:MGI:2664357]
ENSMUST00000058142	2	20	11.404	3.511	0.0134824	0.0449705	Sprr3	small proline-rich protein 3 [Source:MGI Symbol;Acc:MGI:1330237]
ENSMUST00000174039	46	521	11.385	3.509	1.04507e-16	3.68933e-15	1110038B12Rik	RIKEN cDNA 1110038B12 gene [Source:MGI Symbol;Acc:MGI:1916013]
ENSMUST00000081438	65	740	11.365	3.507	7.96038e-07	7.7787e-06	Adrb3	adrenergic receptor, beta 3 [Source:MGI Symbol;Acc:MGI:87939]
ENSMUST00000205877	4	46	11.362	3.506	0.000318989	0.00177743	Plaur	plasminogen activator, urokinase receptor [Source:MGI Symbol;Acc:MGI:97612]
ENSMUST00000146867	6	70	11.349	3.505	0.000578837	0.00301745	Rps2	ribosomal protein S2 [Source:MGI Symbol;Acc:MGI:105110]
ENSMUST00000139540	29	329	11.343	3.504	0.000942947	0.00463637	Ramp3	receptor (calcitonin) activity modifying protein 3 [Source:MGI Symbol;Acc:MGI:1860292]
ENSMUST00000077196	46	516	11.318	3.501	6.82457e-10	1.09047e-08	Krt80	keratin 80 [Source:MGI Symbol;Acc:MGI:1921377]
ENSMUST00000058119	179	2025	11.311	3.5	6.5706e-07	6.52971e-06	Arxes2	adipocyte-related X-chromosome expressed sequence 2 [Source:MGI Symbol;Acc:MGI:1924226]
ENSMUST00000107786	156	1770	11.303	3.499	1.26983e-22	7.6713e-21	Cacna1g	calcium channel, voltage-dependent, T type, alpha 1G subunit [Source:MGI Symbol;Acc:MGI:1201678]
ENSMUST00000135272	4	43	11.287	3.497	9.28354e-06	7.27097e-05	Stat5a	signal transducer and activator of transcription 5A [Source:MGI Symbol;Acc:MGI:103036]
ENSMUST00000169314	198	2234	11.282	3.496	7.32406e-40	1.36774e-37	Idi1	isopentenyl-diphosphate delta isomerase [Source:MGI Symbol;Acc:MGI:2442264]
ENSMUST00000105455	48	548	11.282	3.496	1.76577e-05	0.000130037	Aifm2	apoptosis-inducing factor, mitochondrion-associated 2 [Source:MGI Symbol;Acc:MGI:1918611]
ENSMUST00000046549	3	30	11.254	3.492	0.00216187	0.00948878	Apobec2	apolipoprotein B mRNA editing enzyme, catalytic polypeptide 2 [Source:MGI Symbol;Acc:MGI:1343178]
ENSMUST00000106731	14	156	11.22	3.488	0.000373519	0.00204627	Lrp8	low density lipoprotein receptor-related protein 8, apolipoprotein e receptor [Source:MGI Symbol;Acc:MGI:1340044]
ENSMUST00000159697	16	179	11.199	3.485	0.00190503	0.00850346	Acat2	acetyl-Coenzyme A acetyltransferase 2 [Source:MGI Symbol;Acc:MGI:87871]
ENSMUST00000131840	5	58	11.158	3.48	0.000409579	0.00221964	Rps15a	ribosomal protein S15A [Source:MGI Symbol;Acc:MGI:2389091]
ENSMUST00000143547	2	26	11.155	3.48	0.00930806	0.0330899	Nop56	NOP56 ribonucleoprotein [Source:MGI Symbol;Acc:MGI:1914384]
ENSMUST00000021674	115	1276	11.151	3.479	1.5223e-38	2.58977e-36	Fos	FBJ osteosarcoma oncogene [Source:MGI Symbol;Acc:MGI:95574]
ENSMUST00000079423	17	186	11.139	3.478	0.000100159	0.000626949	Tlcd3b	family with sequence similarity 57, member B [Source:MGI Symbol;Acc:MGI:1916202]
ENSMUST00000214418	3	26	11.127	3.476	0.000468064	0.00250066	St14	suppression of tumorigenicity 14 (colon carcinoma) [Source:MGI Symbol;Acc:MGI:1338881]
ENSMUST00000189972	8	90	11.119	3.475	1.90117e-06	1.71918e-05	Ggt5	gamma-glutamyltransferase 5 [Source:MGI Symbol;Acc:MGI:1346063]
ENSMUST00000076136	3	37	11.116	3.475	0.0104168	0.0362999	Fnip2	folliculin interacting protein 2 [Source:MGI Symbol;Acc:MGI:2683054]
ENSMUST00000001507	302	3360	11.113	3.474	1.67236e-48	4.99365e-46	Cyp51	cytochrome P450, family 51 [Source:MGI Symbol;Acc:MGI:106040]
ENSMUST00000035804	1233	13711	11.115	3.474	0.000274916	0.00155644	Cdo1	cysteine dioxygenase 1, cytosolic [Source:MGI Symbol;Acc:MGI:105925]
ENSMUST00000001083	18	201	11.097	3.472	0.0131812	0.0441201	Nhp2	NHP2 ribonucleoprotein [Source:MGI Symbol;Acc:MGI:1098547]
ENSMUST00000128811	23	252	11.089	3.471	1.6694e-22	9.95925e-21	St6galnac6	ST6 (alpha-N-acetyl-neuraminyl-2,3-beta-galactosyl-1,3)-N-acetylgalactosaminide alpha-2,6-sialyltransferase 6 [Source:MGI Symbol;Acc:MGI:1355316]
ENSMUST00000151958	30	334	11.084	3.47	7.76762e-07	7.61364e-06	Gadd45a	growth arrest and DNA-damage-inducible 45 alpha [Source:MGI Symbol;Acc:MGI:107799]
ENSMUST00000156336	4	46	11.069	3.468	0.00398982	0.0161153	Gdpd2	glycerophosphodiester phosphodiesterase domain containing 2 [Source:MGI Symbol;Acc:MGI:1918834]
ENSMUST00000230582	9	92	11.049	3.466	2.135e-08	2.72914e-07	Ccdc134	coiled-coil domain containing 134 [Source:MGI Symbol;Acc:MGI:1923707]
ENSMUST00000162431	3	34	11	3.459	0.00154447	0.00710957	A930017K11Rik	RIKEN cDNA A930017K11 gene [Source:MGI Symbol;Acc:MGI:2442713]
ENSMUST00000109110	4	46	10.992	3.458	0.0002406	0.00138132	Rab22a	RAB22A, member RAS oncogene family [Source:MGI Symbol;Acc:MGI:105072]
ENSMUST00000059696	10	116	10.917	3.449	4.64364e-06	3.87518e-05	Trmt2a	TRM2 tRNA methyltransferase 2A [Source:MGI Symbol;Acc:MGI:96270]
ENSMUST00000140536	4	42	10.913	3.448	0.000111597	0.000690626	Arhgef19	Rho guanine nucleotide exchange factor (GEF) 19 [Source:MGI Symbol;Acc:MGI:1925912]
ENSMUST00000182618	4	44	10.877	3.443	0.00790104	0.028843	Rbm25	RNA binding motif protein 25 [Source:MGI Symbol;Acc:MGI:1914289]
ENSMUST00000108702	62	668	10.859	3.441	0.00234266	0.0101733	Pmp22	peripheral myelin protein 22 [Source:MGI Symbol;Acc:MGI:97631]
ENSMUST00000174090	2	16	10.842	3.439	0.0148779	0.0487854	Ppp2r2d	protein phosphatase 2, regulatory subunit B, delta [Source:MGI Symbol;Acc:MGI:1289252]
ENSMUST00000063857	178	1928	10.828	3.437	1.02145e-38	1.75859e-36	Slc6a9	solute carrier family 6 (neurotransmitter transporter, glycine), member 9 [Source:MGI Symbol;Acc:MGI:95760]
ENSMUST00000024783	194	2098	10.815	3.435	1.18537e-45	3.11735e-43	Bysl	bystin-like [Source:MGI Symbol;Acc:MGI:1858419]
ENSMUST00000004145	95	1027	10.812	3.435	4.02214e-09	5.72475e-08	Stat5a	signal transducer and activator of transcription 5A [Source:MGI Symbol;Acc:MGI:103036]
ENSMUST00000142472	5	56	10.791	3.432	0.0122105	0.0414176	Tcam1	testicular cell adhesion molecule 1 [Source:MGI Symbol;Acc:MGI:1923120]
ENSMUST00000229270	4	40	10.777	3.43	0.00744746	0.0274614	Triobp	TRIO and F-actin binding protein [Source:MGI Symbol;Acc:MGI:1349410]
ENSMUST00000030826	19	208	10.727	3.423	0.0028054	0.0118979	Slc2a5	solute carrier family 2 (facilitated glucose transporter), member 5 [Source:MGI Symbol;Acc:MGI:1928369]
ENSMUST00000000228	15	160	10.717	3.422	3.76078e-09	5.37545e-08	Drp2	dystrophin related protein 2 [Source:MGI Symbol;Acc:MGI:107432]
ENSMUST00000145774	8	86	10.704	3.42	3.63291e-05	0.000250501	Tinagl1	tubulointerstitial nephritis antigen-like 1 [Source:MGI Symbol;Acc:MGI:2137617]
ENSMUST00000034015	131	1398	10.699	3.419	5.55991e-45	1.41669e-42	Msmo1	methylsterol monoxygenase 1 [Source:MGI Symbol;Acc:MGI:1913484]
ENSMUST00000231664	17	186	10.681	3.417	8.15188e-08	9.56128e-07	Bace2	beta-site APP-cleaving enzyme 2 [Source:MGI Symbol;Acc:MGI:1860440]
ENSMUST00000225337	9	90	10.685	3.417	1.1364e-05	8.75803e-05	Aldh1a1	aldehyde dehydrogenase family 1, subfamily A1 [Source:MGI Symbol;Acc:MGI:1353450]
ENSMUST00000034172	1044	11136	10.669	3.415	0.000105001	0.0006539	Ces1d	carboxylesterase 1D [Source:MGI Symbol;Acc:MGI:2148202]
ENSMUST00000000642	334	3552	10.643	3.412	6.27021e-30	6.64469e-28	Hk2	hexokinase 2 [Source:MGI Symbol;Acc:MGI:1315197]
ENSMUST00000000122	502	5344	10.642	3.412	6.50756e-16	2.11499e-14	Ngfr	nerve growth factor receptor (TNFR superfamily, member 16) [Source:MGI Symbol;Acc:MGI:97323]
ENSMUST00000034282	210	2235	10.64	3.411	9.68508e-11	1.7428e-09	Crispld2	cysteine-rich secretory protein LCCL domain containing 2 [Source:MGI Symbol;Acc:MGI:1926142]
ENSMUST00000110856	22	230	10.611	3.408	5.40633e-10	8.773e-09	Lpgat1	lysophosphatidylglycerol acyltransferase 1 [Source:MGI Symbol;Acc:MGI:2446186]
ENSMUST00000159018	20	206	10.615	3.408	1.02983e-06	9.81242e-06	Bud31	BUD31 homolog [Source:MGI Symbol;Acc:MGI:2141291]
ENSMUST00000232137	12	133	10.616	3.408	0.00453524	0.0179838	Ubxn7	UBX domain protein 7 [Source:MGI Symbol;Acc:MGI:2146388]
ENSMUST00000186381	2	22	10.603	3.406	0.00306145	0.0128179	Tns1	tensin 1 [Source:MGI Symbol;Acc:MGI:104552]
ENSMUST00000108036	3	34	10.588	3.404	0.00898782	0.0321428	Ccl27a	chemokine (C-C motif) ligand 27A [Source:MGI Symbol;Acc:MGI:1343459]
ENSMUST00000117221	36	381	10.565	3.401	8.44972e-05	0.00053748	Syt6	synaptotagmin VI [Source:MGI Symbol;Acc:MGI:1859544]
ENSMUST00000168937	85	894	10.563	3.401	0.000188769	0.00111066	Mapk6	mitogen-activated protein kinase 6 [Source:MGI Symbol;Acc:MGI:1354946]
ENSMUST00000071402	731	7720	10.564	3.401	0.00125769	0.00596005	Elovl6	ELOVL family member 6, elongation of long chain fatty acids (yeast) [Source:MGI Symbol;Acc:MGI:2156528]
ENSMUST00000094544	8	88	10.543	3.398	1.25218e-08	1.66062e-07	Srarp	steroid receptor associated and regulated protein [Source:MGI Symbol;Acc:MGI:2685540]
ENSMUST00000133533	5	48	10.545	3.398	0.0127053	0.042792	Trp73	transformation related protein 73 [Source:MGI Symbol;Acc:MGI:1336991]
ENSMUST00000072886	6	64	10.526	3.396	3.86751e-05	0.000265099	Sctr	secretin receptor [Source:MGI Symbol;Acc:MGI:2441720]
ENSMUST00000203210	14	148	10.513	3.394	0.0023746	0.0102909	Cd163	CD163 antigen [Source:MGI Symbol;Acc:MGI:2135946]
ENSMUST00000126198	18	188	10.499	3.392	4.51875e-09	6.39666e-08	Fam78b	family with sequence similarity 78, member B [Source:MGI Symbol;Acc:MGI:2443050]
ENSMUST00000073080	333	3490	10.487	3.391	4.10864e-83	4.20629e-80	Gm10053	predicted gene 10053 [Source:MGI Symbol;Acc:MGI:3704493]
ENSMUST00000165704	8	87	10.455	3.386	0.0127309	0.0428663	Ptbp1	polypyrimidine tract binding protein 1 [Source:MGI Symbol;Acc:MGI:97791]
ENSMUST00000189874	16	174	10.444	3.385	1.37212e-05	0.000103848	Gpihbp1	GPI-anchored HDL-binding protein 1 [Source:MGI Symbol;Acc:MGI:1915703]
ENSMUST00000125555	2	22	10.449	3.385	0.0010393	0.0050448	Ltc4s	leukotriene C4 synthase [Source:MGI Symbol;Acc:MGI:107498]
ENSMUST00000147371	6	60	10.438	3.384	0.000204932	0.00119469	Fbln2	fibulin 2 [Source:MGI Symbol;Acc:MGI:95488]
ENSMUST00000121838	32	337	10.438	3.384	0.00365155	0.0149342	Adrb3	adrenergic receptor, beta 3 [Source:MGI Symbol;Acc:MGI:87939]
ENSMUST00000148512	2	24	10.411	3.38	0.000644289	0.00331339	Pemt	phosphatidylethanolamine N-methyltransferase [Source:MGI Symbol;Acc:MGI:104535]
ENSMUST00000177587	18	192	10.395	3.378	0.000124113	0.000760146	Jdp2	Jun dimerization protein 2 [Source:MGI Symbol;Acc:MGI:1932093]
ENSMUST00000206112	4	36	10.389	3.377	0.000247723	0.00141612	Gm45053	predicted gene 45053 [Source:MGI Symbol;Acc:MGI:5753629]
ENSMUST00000208044	25	260	10.375	3.375	5.81593e-08	6.95086e-07	Myh14	myosin, heavy polypeptide 14 [Source:MGI Symbol;Acc:MGI:1919210]
ENSMUST00000173695	16	170	10.368	3.374	4.21641e-06	3.55487e-05	Gm20400	predicted gene 20400 [Source:MGI Symbol;Acc:MGI:5141865]
ENSMUST00000102541	47	486	10.353	3.372	9.26293e-35	1.31124e-32	Gale	galactose-4-epimerase, UDP [Source:MGI Symbol;Acc:MGI:1921496]
ENSMUST00000098594	9	94	10.324	3.368	0.0112628	0.0387254	Cox7a1	cytochrome c oxidase subunit 7A1 [Source:MGI Symbol;Acc:MGI:1316714]
ENSMUST00000127675	4	42	10.318	3.367	0.000177249	0.00104945	Scml4	Scm polycomb group protein like 4 [Source:MGI Symbol;Acc:MGI:2446140]
ENSMUST00000156702	23	238	10.315	3.367	0.000404773	0.00219671	Crat	carnitine acetyltransferase [Source:MGI Symbol;Acc:MGI:109501]
ENSMUST00000228026	8	83	10.293	3.364	4.01307e-07	4.14921e-06	Psmc6	proteasome (prosome, macropain) 26S subunit, ATPase, 6 [Source:MGI Symbol;Acc:MGI:1914339]
ENSMUST00000181944	2	18	10.294	3.364	0.00782842	0.0286341	BC048644	cDNA sequence BC048644 [Source:MGI Symbol;Acc:MGI:3039566]
ENSMUST00000100181	7	66	10.29	3.363	0.0136127	0.0453052	Cyth1	cytohesin 1 [Source:MGI Symbol;Acc:MGI:1334257]
ENSMUST00000225313	9	90	10.262	3.359	5.29931e-05	0.000352371	Aldh1a1	aldehyde dehydrogenase family 1, subfamily A1 [Source:MGI Symbol;Acc:MGI:1353450]
ENSMUST00000067124	226	2322	10.249	3.357	8.04747e-07	7.8531e-06	Lpin1	lipin 1 [Source:MGI Symbol;Acc:MGI:1891340]
ENSMUST00000053306	172	1766	10.242	3.356	1.7359e-19	8.00649e-18	Oxtr	oxytocin receptor [Source:MGI Symbol;Acc:MGI:109147]
ENSMUST00000202478	13	132	10.236	3.356	1.35877e-06	1.26541e-05	Bud23	BUD23, rRNA methyltransferase and ribosome maturation factor [Source:MGI Symbol;Acc:MGI:1913388]
ENSMUST00000029135	457	4670	10.213	3.352	0.00170737	0.00776003	Acss2	acyl-CoA synthetase short-chain family member 2 [Source:MGI Symbol;Acc:MGI:1890410]
ENSMUST00000027989	55	554	10.173	3.347	3.75794e-20	1.84457e-18	Hsd17b7	hydroxysteroid (17-beta) dehydrogenase 7 [Source:MGI Symbol;Acc:MGI:1330808]
ENSMUST00000204383	2	21	10.169	3.346	0.00819511	0.0297627	Aup1	ancient ubiquitous protein 1 [Source:MGI Symbol;Acc:MGI:107789]
ENSMUST00000048860	11	110	10.136	3.341	1.67675e-09	2.52906e-08	Mreg	melanoregulin [Source:MGI Symbol;Acc:MGI:2151839]
ENSMUST00000174714	3	32	10.124	3.34	0.000359477	0.00198032	1110038B12Rik	RIKEN cDNA 1110038B12 gene [Source:MGI Symbol;Acc:MGI:1916013]
ENSMUST00000050029	22	220	10.111	3.338	2.45282e-10	4.14817e-09	Six1	sine oculis-related homeobox 1 [Source:MGI Symbol;Acc:MGI:102780]
ENSMUST00000102840	244	2458	10.059	3.33	9.26903e-33	1.16792e-30	Ass1	argininosuccinate synthetase 1 [Source:MGI Symbol;Acc:MGI:88090]
ENSMUST00000023015	30	296	10.011	3.324	5.21954e-10	8.49152e-09	Wnt7b	wingless-type MMTV integration site family, member 7B [Source:MGI Symbol;Acc:MGI:98962]
ENSMUST00000206830	11	116	9.976	3.318	3.55034e-06	3.03571e-05	Lsm14a	LSM14A mRNA processing body assembly factor [Source:MGI Symbol;Acc:MGI:1914320]
ENSMUST00000085658	139	1381	9.904	3.308	2.91147e-60	1.45146e-57	Insyn1	inhibitory synaptic factor 1 [Source:MGI Symbol;Acc:MGI:2442108]
ENSMUST00000153641	6	58	9.894	3.307	2.18883e-05	0.000158085	Surf4	surfeit gene 4 [Source:MGI Symbol;Acc:MGI:98445]
ENSMUST00000027634	894	8837	9.886	3.305	3.72627e-08	4.5883e-07	Dbi	diazepam binding inhibitor [Source:MGI Symbol;Acc:MGI:94865]
ENSMUST00000114242	25	249	9.885	3.305	0.000177266	0.00104945	Brd2	bromodomain containing 2 [Source:MGI Symbol;Acc:MGI:99495]
ENSMUST00000217643	33	324	9.86	3.302	2.45059e-06	2.16312e-05	Acp5	acid phosphatase 5, tartrate resistant [Source:MGI Symbol;Acc:MGI:87883]
ENSMUST00000067715	3	26	9.862	3.302	0.00492536	0.0193078	Pabpc1l	poly(A) binding protein, cytoplasmic 1-like [Source:MGI Symbol;Acc:MGI:1922908]
ENSMUST00000159202	2	17	9.807	3.294	0.00208588	0.00920669	4933434E20Rik	RIKEN cDNA 4933434E20 gene [Source:MGI Symbol;Acc:MGI:1914027]
ENSMUST00000173811	38	372	9.799	3.293	3.9218e-17	1.44778e-15	1110038B12Rik	RIKEN cDNA 1110038B12 gene [Source:MGI Symbol;Acc:MGI:1916013]
ENSMUST00000192495	4	40	9.803	3.293	0.000157391	0.000943575	Ssr2	signal sequence receptor, beta [Source:MGI Symbol;Acc:MGI:1913506]
ENSMUST00000194676	14	136	9.786	3.291	5.41165e-12	1.13397e-10	Atp6v1h	ATPase, H+ transporting, lysosomal V1 subunit H [Source:MGI Symbol;Acc:MGI:1914864]
ENSMUST00000115342	16	154	9.778	3.29	2.99213e-08	3.73404e-07	Timp1	tissue inhibitor of metalloproteinase 1 [Source:MGI Symbol;Acc:MGI:98752]
ENSMUST00000128617	7	64	9.752	3.286	0.000469325	0.00250716	Gadd45a	growth arrest and DNA-damage-inducible 45 alpha [Source:MGI Symbol;Acc:MGI:107799]
ENSMUST00000068904	406	3956	9.75	3.285	4.81597e-12	1.01137e-10	Krt7	keratin 7 [Source:MGI Symbol;Acc:MGI:96704]
ENSMUST00000206081	1	12	9.736	3.283	0.0128396	0.0431711	Cd2bp2	CD2 antigen (cytoplasmic tail) binding protein 2 [Source:MGI Symbol;Acc:MGI:1917483]
ENSMUST00000123927	19	181	9.719	3.281	0.00260256	0.0111457	1190005I06Rik	RIKEN cDNA 1190005I06 gene [Source:MGI Symbol;Acc:MGI:1916168]
ENSMUST00000122100	51	491	9.698	3.278	4.28155e-33	5.4914e-31	Igf1	insulin-like growth factor 1 [Source:MGI Symbol;Acc:MGI:96432]
ENSMUST00000176400	5	48	9.698	3.278	5.2078e-05	0.00034681	Arhgef2	rho/rac guanine nucleotide exchange factor (GEF) 2 [Source:MGI Symbol;Acc:MGI:103264]
ENSMUST00000205956	106	1029	9.684	3.276	1.68639e-14	4.72774e-13	Lrrc32	leucine rich repeat containing 32 [Source:MGI Symbol;Acc:MGI:93882]
ENSMUST00000143692	7	65	9.688	3.276	6.27278e-07	6.26087e-06	Prkcb	protein kinase C, beta [Source:MGI Symbol;Acc:MGI:97596]
ENSMUST00000165829	2	14	9.686	3.276	0.0103793	0.0361977	Rtl9	retrotransposon Gag like 9 [Source:MGI Symbol;Acc:MGI:2685231]
ENSMUST00000227052	242	2335	9.671	3.274	1.30957e-95	1.63215e-92	Gm49342	predicted gene, 49342 [Source:MGI Symbol;Acc:MGI:6121535]
ENSMUST00000107249	174	1680	9.669	3.273	1.1285e-33	1.50112e-31	Rpl27	ribosomal protein L27 [Source:MGI Symbol;Acc:MGI:98036]
ENSMUST00000053298	14	132	9.668	3.273	9.67828e-05	0.000608339	Rpl27a	ribosomal protein L27A [Source:MGI Symbol;Acc:MGI:1347076]
ENSMUST00000023203	140	1349	9.659	3.272	1.97764e-06	1.78103e-05	Gpt	glutamic pyruvic transaminase, soluble [Source:MGI Symbol;Acc:MGI:95802]
ENSMUST00000019128	86	826	9.645	3.27	1.04195e-05	8.08006e-05	Hnrnpd	heterogeneous nuclear ribonucleoprotein D [Source:MGI Symbol;Acc:MGI:101947]
ENSMUST00000194886	43	414	9.63	3.268	5.57591e-20	2.69766e-18	Gm30414	predicted gene, 30414 [Source:MGI Symbol;Acc:MGI:5589573]
ENSMUST00000233754	10	94	9.607	3.264	1.92077e-06	1.73362e-05	Tnfrsf12a	tumor necrosis factor receptor superfamily, member 12a [Source:MGI Symbol;Acc:MGI:1351484]
ENSMUST00000124990	11	100	9.606	3.264	0.00271222	0.0115566	Gsta3	glutathione S-transferase, alpha 3 [Source:MGI Symbol;Acc:MGI:95856]
ENSMUST00000029846	178	1707	9.602	3.263	6.12106e-27	5.13051e-25	Ccn1	cysteine rich protein 61 [Source:MGI Symbol;Acc:MGI:88613]
ENSMUST00000047947	38	360	9.582	3.26	1.09206e-10	1.95409e-09	Gmppb	GDP-mannose pyrophosphorylase B [Source:MGI Symbol;Acc:MGI:2660880]
ENSMUST00000032900	4	36	9.581	3.26	0.00202639	0.00897868	Sox6os	SRY (sex determining region Y)-box 6, opposite strand [Source:MGI Symbol;Acc:MGI:1915719]
ENSMUST00000007156	2	20	9.583	3.26	0.0042144	0.0168762	Klk1b11	kallikrein 1-related peptidase b11 [Source:MGI Symbol;Acc:MGI:892023]
ENSMUST00000122226	143	1374	9.574	3.259	8.26259e-06	6.54104e-05	Eif4a-ps4	eukaryotic translation initiation factor 4A, pseudogene 4 [Source:MGI Symbol;Acc:MGI:1195958]
ENSMUST00000142848	5	45	9.564	3.258	0.00447684	0.0177741	Pfkfb1	6-phosphofructo-2-kinase/fructose-2,6-biphosphatase 1 [Source:MGI Symbol;Acc:MGI:107816]
ENSMUST00000071982	25	237	9.508	3.249	3.61909e-08	4.46687e-07	Bmper	BMP-binding endothelial regulator [Source:MGI Symbol;Acc:MGI:1920480]
ENSMUST00000139153	3	32	9.446	3.24	0.00519611	0.0202239	Mef2d	myocyte enhancer factor 2D [Source:MGI Symbol;Acc:MGI:99533]
ENSMUST00000002976	115	1082	9.443	3.239	4.68789e-49	1.44495e-46	Il17ra	interleukin 17 receptor A [Source:MGI Symbol;Acc:MGI:107399]
ENSMUST00000062862	9	86	9.441	3.239	4.90713e-09	6.91571e-08	Igf1	insulin-like growth factor 1 [Source:MGI Symbol;Acc:MGI:96432]
ENSMUST00000176939	97	914	9.433	3.238	9.38117e-10	1.46708e-08	Aldh18a1	aldehyde dehydrogenase 18 family, member A1 [Source:MGI Symbol;Acc:MGI:1888908]
ENSMUST00000145466	5	52	9.41	3.234	0.000186803	0.00110023	Hspa5	heat shock protein 5 [Source:MGI Symbol;Acc:MGI:95835]
ENSMUST00000210066	5	49	9.406	3.234	0.00116188	0.00556162	Tpp1	tripeptidyl peptidase I [Source:MGI Symbol;Acc:MGI:1336194]
ENSMUST00000095109	29	272	9.403	3.233	5.79941e-05	0.000382344	Hrct1	histidine rich carboxyl terminus 1 [Source:MGI Symbol;Acc:MGI:1917945]
ENSMUST00000100399	13	128	9.393	3.232	0.000464903	0.00248516	Xrcc6	X-ray repair complementing defective repair in Chinese hamster cells 6 [Source:MGI Symbol;Acc:MGI:95606]
ENSMUST00000120537	117	1090	9.367	3.228	1.35591e-46	3.73728e-44	Bcl3	B cell leukemia/lymphoma 3 [Source:MGI Symbol;Acc:MGI:88140]
ENSMUST00000146634	10	94	9.361	3.227	1.0216e-05	7.93513e-05	Ctu2	cytosolic thiouridylase subunit 2 [Source:MGI Symbol;Acc:MGI:1914215]
ENSMUST00000148226	11	98	9.349	3.225	1.07424e-07	1.23545e-06	Kcnb1	potassium voltage gated channel, Shab-related subfamily, member 1 [Source:MGI Symbol;Acc:MGI:96666]
ENSMUST00000078137	21	198	9.343	3.224	6.55e-08	7.77631e-07	Men1	multiple endocrine neoplasia 1 [Source:MGI Symbol;Acc:MGI:1316736]
ENSMUST00000159704	8	73	9.344	3.224	8.63206e-05	0.000548105	Kifbp	KIF1 binding protein [Source:MGI Symbol;Acc:MGI:1919570]
ENSMUST00000226530	4	38	9.33	3.222	0.000117801	0.000725184	Rai14	retinoic acid induced 14 [Source:MGI Symbol;Acc:MGI:1922896]
ENSMUST00000026411	319	2968	9.309	3.219	9.23452e-21	4.80227e-19	Mmp19	matrix metallopeptidase 19 [Source:MGI Symbol;Acc:MGI:1927899]
ENSMUST00000183512	2	20	9.307	3.218	0.00879496	0.0315831	Gm10603	predicted gene 10603 [Source:MGI Symbol;Acc:MGI:3642592]
ENSMUST00000161711	4	32	9.282	3.215	0.00845881	0.0305193	Opa3	optic atrophy 3 [Source:MGI Symbol;Acc:MGI:2686271]
ENSMUST00000225427	15	142	9.265	3.212	2.99139e-07	3.16478e-06	Rin1	Ras and Rab interactor 1 [Source:MGI Symbol;Acc:MGI:2385695]
ENSMUST00000072948	178	1648	9.269	3.212	0.000301099	0.00168957	Acox1	acyl-Coenzyme A oxidase 1, palmitoyl [Source:MGI Symbol;Acc:MGI:1330812]
ENSMUST00000226700	3	22	9.234	3.207	0.0136791	0.0454789	Gm48933	predicted gene, 48933 [Source:MGI Symbol;Acc:MGI:6118248]
ENSMUST00000160902	101	936	9.23	3.206	7.87324e-09	1.07548e-07	Hyou1	hypoxia up-regulated 1 [Source:MGI Symbol;Acc:MGI:108030]
ENSMUST00000230030	11	101	9.218	3.204	2.84798e-06	2.47578e-05	Pacsin2	protein kinase C and casein kinase substrate in neurons 2 [Source:MGI Symbol;Acc:MGI:1345153]
ENSMUST00000006559	18	162	9.208	3.203	8.62819e-05	0.000547921	Tpbg	trophoblast glycoprotein [Source:MGI Symbol;Acc:MGI:1341264]
ENSMUST00000093458	68	622	9.179	3.198	4.67625e-21	2.48927e-19	Sugp2	SURP and G patch domain containing 2 [Source:MGI Symbol;Acc:MGI:2678085]
ENSMUST00000222850	14	128	9.169	3.197	2.74014e-09	3.99428e-08	Pgf	placental growth factor [Source:MGI Symbol;Acc:MGI:105095]
ENSMUST00000020497	82	753	9.156	3.195	1.38938e-50	4.52583e-48	Aldh1l2	aldehyde dehydrogenase 1 family, member L2 [Source:MGI Symbol;Acc:MGI:2444680]
ENSMUST00000023329	112	1024	9.135	3.191	5.76463e-08	6.89675e-07	Retnla	resistin like alpha [Source:MGI Symbol;Acc:MGI:1888504]
ENSMUST00000032909	389	3535	9.086	3.184	2.92758e-07	3.10185e-06	Pde3b	phosphodiesterase 3B, cGMP-inhibited [Source:MGI Symbol;Acc:MGI:1333863]
ENSMUST00000134286	11	96	9.07	3.181	4.79273e-06	3.9874e-05	Fbln2	fibulin 2 [Source:MGI Symbol;Acc:MGI:95488]
ENSMUST00000057613	6	57	9.068	3.181	4.45998e-05	0.000301408	Gdf6	growth differentiation factor 6 [Source:MGI Symbol;Acc:MGI:95689]
ENSMUST00000215300	49	441	9.062	3.18	5.47319e-25	3.98708e-23	Higd1a	HIG1 domain family, member 1A [Source:MGI Symbol;Acc:MGI:1930666]
ENSMUST00000201708	3	28	9.059	3.179	0.000290787	0.00163763	Slc25a22	solute carrier family 25 (mitochondrial carrier, glutamate), member 22 [Source:MGI Symbol;Acc:MGI:1915517]
ENSMUST00000233040	5	47	9.058	3.179	0.001691	0.00769319	Tnfrsf12a	tumor necrosis factor receptor superfamily, member 12a [Source:MGI Symbol;Acc:MGI:1351484]
ENSMUST00000038677	322	2910	9.042	3.177	5.53151e-46	1.48886e-43	Rrp12	ribosomal RNA processing 12 homolog (S. cerevisiae) [Source:MGI Symbol;Acc:MGI:2147437]
ENSMUST00000022977	221	2000	9.042	3.177	4.78036e-36	7.19325e-34	Sqle	squalene epoxidase [Source:MGI Symbol;Acc:MGI:109296]
ENSMUST00000105824	14	122	9.046	3.177	4.24931e-08	5.18776e-07	Sh2d5	SH2 domain containing 5 [Source:MGI Symbol;Acc:MGI:2446215]
ENSMUST00000108496	1143	10328	9.033	3.175	1.70096e-11	3.3385e-10	Slc1a5	solute carrier family 1 (neutral amino acid transporter), member 5 [Source:MGI Symbol;Acc:MGI:105305]
ENSMUST00000033880	319	2874	9.014	3.172	2.68081e-28	2.5362e-26	Eif4ebp1	eukaryotic translation initiation factor 4E binding protein 1 [Source:MGI Symbol;Acc:MGI:103267]
ENSMUST00000212888	4	40	9.002	3.17	0.0150092	0.0491457	Tns1	tensin 1 [Source:MGI Symbol;Acc:MGI:104552]
ENSMUST00000114855	5	48	8.991	3.169	0.00013121	0.000799957	Hipk2	homeodomain interacting protein kinase 2 [Source:MGI Symbol;Acc:MGI:1314872]
ENSMUST00000199631	2	16	8.984	3.167	0.0131578	0.0440628	Gm15903	predicted gene 15903 [Source:MGI Symbol;Acc:MGI:3802037]
ENSMUST00000127963	3	31	8.931	3.159	0.00313347	0.0130898	Eif2s3x	eukaryotic translation initiation factor 2, subunit 3, structural gene X-linked [Source:MGI Symbol;Acc:MGI:1349431]
ENSMUST00000123121	3	26	8.913	3.156	0.00752566	0.0277034	Dusp15	dual specificity phosphatase-like 15 [Source:MGI Symbol;Acc:MGI:1934928]
ENSMUST00000025833	81	725	8.906	3.155	2.13188e-06	1.90734e-05	Papss2	3'-phosphoadenosine 5'-phosphosulfate synthase 2 [Source:MGI Symbol;Acc:MGI:1330223]
ENSMUST00000069511	131	1163	8.883	3.151	4.32837e-06	3.6407e-05	Abcd2	ATP-binding cassette, sub-family D (ALD), member 2 [Source:MGI Symbol;Acc:MGI:1349467]
ENSMUST00000007949	424	3762	8.876	3.15	4.8845e-46	1.32091e-43	Twist2	twist basic helix-loop-helix transcription factor 2 [Source:MGI Symbol;Acc:MGI:104685]
ENSMUST00000156222	3	28	8.875	3.15	0.000478142	0.00254904	Lactb2	lactamase, beta 2 [Source:MGI Symbol;Acc:MGI:2442551]
ENSMUST00000046659	20	176	8.87	3.149	1.45482e-09	2.21179e-08	Dlgap3	DLG associated protein 3 [Source:MGI Symbol;Acc:MGI:3039563]
ENSMUST00000212413	7	58	8.873	3.149	0.00131641	0.00619836	Gm45909	predicted gene 45909 [Source:MGI Symbol;Acc:MGI:5805024]
ENSMUST00000074082	83	736	8.821	3.141	2.04145e-06	1.83417e-05	Alas1	aminolevulinic acid synthase 1 [Source:MGI Symbol;Acc:MGI:87989]
ENSMUST00000210959	192	1693	8.812	3.139	3.06016e-14	8.29514e-13	Eif4ebp1	eukaryotic translation initiation factor 4E binding protein 1 [Source:MGI Symbol;Acc:MGI:103267]
ENSMUST00000153739	33	293	8.795	3.137	1.94363e-16	6.67249e-15	Nnat	neuronatin [Source:MGI Symbol;Acc:MGI:104716]
ENSMUST00000037360	11	100	8.794	3.137	0.00509811	0.0198977	Rhov	ras homolog family member V [Source:MGI Symbol;Acc:MGI:2444227]
ENSMUST00000009530	13	110	8.781	3.134	9.29911e-06	7.28217e-05	Timp1	tissue inhibitor of metalloproteinase 1 [Source:MGI Symbol;Acc:MGI:98752]
ENSMUST00000107163	51	448	8.759	3.131	2.98842e-11	5.69336e-10	Cd300lg	CD300 molecule like family member G [Source:MGI Symbol;Acc:MGI:1289168]
ENSMUST00000195201	14	126	8.759	3.131	1.7354e-05	0.000128162	Tgfb2	transforming growth factor, beta 2 [Source:MGI Symbol;Acc:MGI:98726]
ENSMUST00000150430	9	75	8.74	3.128	7.1817e-09	9.8619e-08	Gale	galactose-4-epimerase, UDP [Source:MGI Symbol;Acc:MGI:1921496]
ENSMUST00000174173	70	608	8.739	3.127	4.49114e-38	7.50675e-36	1110038B12Rik	RIKEN cDNA 1110038B12 gene [Source:MGI Symbol;Acc:MGI:1916013]
ENSMUST00000039522	52	458	8.729	3.126	2.15348e-20	1.08109e-18	Apobr	apolipoprotein B receptor [Source:MGI Symbol;Acc:MGI:2176230]
ENSMUST00000167721	6	55	8.725	3.125	0.000119441	0.00073394	Actb	actin, beta [Source:MGI Symbol;Acc:MGI:87904]
ENSMUST00000115713	239	2082	8.72	3.124	3.89807e-60	1.92655e-57	Nrg2	neuregulin 2 [Source:MGI Symbol;Acc:MGI:1098246]
ENSMUST00000037540	44	380	8.721	3.124	3.88895e-19	1.74868e-17	P2ry2	purinergic receptor P2Y, G-protein coupled 2 [Source:MGI Symbol;Acc:MGI:105107]
ENSMUST00000219404	26	231	8.703	3.121	2.80463e-07	2.97929e-06	Mmp19	matrix metallopeptidase 19 [Source:MGI Symbol;Acc:MGI:1927899]
ENSMUST00000059295	35	302	8.677	3.117	1.26477e-10	2.23798e-09	Syt12	synaptotagmin XII [Source:MGI Symbol;Acc:MGI:2159601]
ENSMUST00000014920	14	122	8.678	3.117	4.88138e-05	0.000327009	Nol3	nucleolar protein 3 (apoptosis repressor with CARD domain) [Source:MGI Symbol;Acc:MGI:1925938]
ENSMUST00000109600	2	18	8.652	3.113	0.00442434	0.0175951	Nfs1	nitrogen fixation gene 1 (S. cerevisiae) [Source:MGI Symbol;Acc:MGI:1316706]
ENSMUST00000031003	375	3236	8.635	3.11	7.08208e-10	1.1291e-08	Ppp2r2c	protein phosphatase 2, regulatory subunit B, gamma [Source:MGI Symbol;Acc:MGI:2442660]
ENSMUST00000153395	54	464	8.608	3.106	1.61242e-20	8.22434e-19	Slc25a39	solute carrier family 25, member 39 [Source:MGI Symbol;Acc:MGI:1196386]
ENSMUST00000172531	51	436	8.59	3.103	4.36184e-27	3.69924e-25	1110038B12Rik	RIKEN cDNA 1110038B12 gene [Source:MGI Symbol;Acc:MGI:1916013]
ENSMUST00000129008	21	186	8.583	3.101	0.0060927	0.0232217	Mlxipl	MLX interacting protein-like [Source:MGI Symbol;Acc:MGI:1927999]
ENSMUST00000214136	194	1660	8.563	3.098	8.03215e-18	3.14973e-16	Idh3a	isocitrate dehydrogenase 3 (NAD+) alpha [Source:MGI Symbol;Acc:MGI:1915084]
ENSMUST00000018478	808	6905	8.548	3.096	5.06951e-40	9.65582e-38	Ksr1	kinase suppressor of ras 1 [Source:MGI Symbol;Acc:MGI:105051]
ENSMUST00000132583	2571	21983	8.552	3.096	3.50019e-24	2.36917e-22	Crispld2	cysteine-rich secretory protein LCCL domain containing 2 [Source:MGI Symbol;Acc:MGI:1926142]
ENSMUST00000032146	19	167	8.552	3.096	0.000753047	0.00379862	Frmd4b	FERM domain containing 4B [Source:MGI Symbol;Acc:MGI:2141794]
ENSMUST00000131940	193	1652	8.547	3.095	1.40805e-08	1.85022e-07	Agpat2	1-acylglycerol-3-phosphate O-acyltransferase 2 (lysophosphatidic acid acyltransferase, beta) [Source:MGI Symbol;Acc:MGI:1914762]
ENSMUST00000090871	14	122	8.544	3.095	0.00544661	0.0210659	Sprr2a2	small proline-rich protein 2A2 [Source:MGI Symbol;Acc:MGI:3845026]
ENSMUST00000063690	35	298	8.54	3.094	3.10967e-05	0.00021776	Dhrs9	dehydrogenase/reductase (SDR family) member 9 [Source:MGI Symbol;Acc:MGI:2442798]
ENSMUST00000135943	9	81	8.523	3.091	1.02589e-05	7.96365e-05	Msmo1	methylsterol monoxygenase 1 [Source:MGI Symbol;Acc:MGI:1913484]
ENSMUST00000046212	252	2144	8.516	3.09	5.39361e-27	4.53403e-25	Slc16a1	solute carrier family 16 (monocarboxylic acid transporters), member 1 [Source:MGI Symbol;Acc:MGI:106013]
ENSMUST00000088790	64	543	8.517	3.09	3.13299e-08	3.8971e-07	Ret	ret proto-oncogene [Source:MGI Symbol;Acc:MGI:97902]
ENSMUST00000218713	5	46	8.511	3.089	1.43881e-05	0.000108295	Myl6	myosin, light polypeptide 6, alkali, smooth muscle and non-muscle [Source:MGI Symbol;Acc:MGI:109318]
ENSMUST00000106243	176	1494	8.489	3.086	3.9652e-25	2.92197e-23	Pabpc4	poly(A) binding protein, cytoplasmic 4 [Source:MGI Symbol;Acc:MGI:2385206]
ENSMUST00000026045	133	1126	8.484	3.085	0.00174474	0.00790324	Col17a1	collagen, type XVII, alpha 1 [Source:MGI Symbol;Acc:MGI:88450]
ENSMUST00000095360	1170	9904	8.467	3.082	9.71358e-37	1.51329e-34	Igf1	insulin-like growth factor 1 [Source:MGI Symbol;Acc:MGI:96432]
ENSMUST00000113438	347	2937	8.47	3.082	3.4706e-20	1.70939e-18	Adamts9	a disintegrin-like and metallopeptidase (reprolysin type) with thrombospondin type 1 motif, 9 [Source:MGI Symbol;Acc:MGI:1916320]
ENSMUST00000099157	140	1184	8.47	3.082	3.68897e-13	8.98082e-12	Nab2	Ngfi-A binding protein 2 [Source:MGI Symbol;Acc:MGI:107563]
ENSMUST00000176178	10	82	8.47	3.082	0.0035056	0.0144278	Traf7	TNF receptor-associated factor 7 [Source:MGI Symbol;Acc:MGI:3042141]
ENSMUST00000190193	85	720	8.462	3.081	2.3923e-44	5.66749e-42	Col6a5	collagen, type VI, alpha 5 [Source:MGI Symbol;Acc:MGI:3648134]
ENSMUST00000030724	268	2268	8.463	3.081	7.03876e-26	5.50531e-24	Sesn2	sestrin 2 [Source:MGI Symbol;Acc:MGI:2651874]
ENSMUST00000084947	212	1788	8.454	3.08	2.02468e-54	7.79039e-52	Trmt61a	tRNA methyltransferase 61A [Source:MGI Symbol;Acc:MGI:2443487]
ENSMUST00000040636	3	28	8.456	3.08	0.00901326	0.0322189	Sec1	secretory blood group 1 [Source:MGI Symbol;Acc:MGI:1928893]
ENSMUST00000154052	2	12	8.456	3.08	0.0136763	0.0454747	Setd6	SET domain containing 6 [Source:MGI Symbol;Acc:MGI:1913333]
ENSMUST00000222388	19	160	8.431	3.076	5.93951e-08	7.08969e-07	Eif5	eukaryotic translation initiation factor 5 [Source:MGI Symbol;Acc:MGI:95309]
ENSMUST00000053491	2	18	8.433	3.076	0.0103403	0.036075	Pou3f1	POU domain, class 3, transcription factor 1 [Source:MGI Symbol;Acc:MGI:101896]
ENSMUST00000119896	18	151	8.428	3.075	2.90406e-07	3.08035e-06	Ssr3	signal sequence receptor, gamma [Source:MGI Symbol;Acc:MGI:1914687]
ENSMUST00000152701	12	101	8.426	3.075	0.00283157	0.0119948	Srm	spermidine synthase [Source:MGI Symbol;Acc:MGI:102690]
ENSMUST00000206426	2	18	8.402	3.071	0.0144559	0.047614	Adam12	a disintegrin and metallopeptidase domain 12 (meltrin alpha) [Source:MGI Symbol;Acc:MGI:105378]
ENSMUST00000233352	8	69	8.401	3.07	1.77308e-06	1.61379e-05	Xdh	xanthine dehydrogenase [Source:MGI Symbol;Acc:MGI:98973]
ENSMUST00000112295	34	284	8.377	3.066	3.59998e-10	5.95987e-09	Gmppb	GDP-mannose pyrophosphorylase B [Source:MGI Symbol;Acc:MGI:2660880]
ENSMUST00000176663	324	2715	8.365	3.064	6.53263e-07	6.49649e-06	Sik2	salt inducible kinase 2 [Source:MGI Symbol;Acc:MGI:2445031]
ENSMUST00000130164	34	284	8.359	3.063	8.14973e-08	9.56071e-07	Fpgs	folylpolyglutamyl synthetase [Source:MGI Symbol;Acc:MGI:95576]
ENSMUST00000167087	9	73	8.36	3.063	8.83614e-05	0.000559268	Eif4ebp2	eukaryotic translation initiation factor 4E binding protein 2 [Source:MGI Symbol;Acc:MGI:109198]
ENSMUST00000034511	22	183	8.358	3.063	0.0132901	0.0444327	Trim29	tripartite motif-containing 29 [Source:MGI Symbol;Acc:MGI:1919419]
ENSMUST00000049874	46	384	8.35	3.062	1.64509e-05	0.000122201	Agmo	alkylglycerol monooxygenase [Source:MGI Symbol;Acc:MGI:2442495]
ENSMUST00000110844	22	186	8.336	3.059	0.0014685	0.00680605	Kcnh1	potassium voltage-gated channel, subfamily H (eag-related), member 1 [Source:MGI Symbol;Acc:MGI:1341721]
ENSMUST00000178224	338	2815	8.329	3.058	1.57332e-39	2.8765e-37	D430019H16Rik	RIKEN cDNA D430019H16 gene [Source:MGI Symbol;Acc:MGI:2443127]
ENSMUST00000138085	5	40	8.328	3.058	0.00248818	0.0107207	Tm9sf1	transmembrane 9 superfamily member 1 [Source:MGI Symbol;Acc:MGI:1921390]
ENSMUST00000067857	25	206	8.304	3.054	0.00709094	0.0263519	Aifm2	apoptosis-inducing factor, mitochondrion-associated 2 [Source:MGI Symbol;Acc:MGI:1918611]
ENSMUST00000141090	36	296	8.297	3.053	3.35523e-16	1.12688e-14	Snhg3	small nucleolar RNA host gene 3 [Source:MGI Symbol;Acc:MGI:2684817]
ENSMUST00000107024	128	1062	8.295	3.052	2.52478e-22	1.4846e-20	Arhgap27	Rho GTPase activating protein 27 [Source:MGI Symbol;Acc:MGI:1916903]
ENSMUST00000128436	4	34	8.276	3.049	0.00130348	0.00614756	Irak1	interleukin-1 receptor-associated kinase 1 [Source:MGI Symbol;Acc:MGI:107420]
ENSMUST00000128462	3	26	8.277	3.049	0.00412911	0.0165902	Btnl9	butyrophilin-like 9 [Source:MGI Symbol;Acc:MGI:2442439]
ENSMUST00000234146	8	64	8.263	3.047	6.36743e-08	7.57211e-07	Polr2d	polymerase (RNA) II (DNA directed) polypeptide D [Source:MGI Symbol;Acc:MGI:1916491]
ENSMUST00000205752	19	156	8.261	3.046	4.91601e-07	5.00693e-06	Cebpg	CCAAT/enhancer binding protein (C/EBP), gamma [Source:MGI Symbol;Acc:MGI:104982]
ENSMUST00000139627	11	88	8.251	3.045	4.49607e-08	5.46458e-07	Stk16	serine/threonine kinase 16 [Source:MGI Symbol;Acc:MGI:1313271]
ENSMUST00000207096	13	103	8.247	3.044	1.22794e-09	1.88991e-08	Gm45084	predicted gene 45084 [Source:MGI Symbol;Acc:MGI:5753660]
ENSMUST00000217141	3	24	8.239	3.043	0.00091627	0.00452033	Gtf3c6	general transcription factor IIIC, polypeptide 6, alpha [Source:MGI Symbol;Acc:MGI:1914621]
ENSMUST00000150134	11	93	8.229	3.041	0.000189569	0.00111423	Phospho1	phosphatase, orphan 1 [Source:MGI Symbol;Acc:MGI:2447348]
ENSMUST00000232616	3	24	8.213	3.038	0.00364598	0.0149178	Thbs2	thrombospondin 2 [Source:MGI Symbol;Acc:MGI:98738]
ENSMUST00000103184	18	149	8.208	3.037	1.31533e-10	2.32099e-09	Adra1d	adrenergic receptor, alpha 1d [Source:MGI Symbol;Acc:MGI:106673]
ENSMUST00000028726	10	86	8.205	3.036	0.0110269	0.0380626	Ankef1	ankyrin repeat and EF-hand domain containing 1 [Source:MGI Symbol;Acc:MGI:2441685]
ENSMUST00000043378	283	2322	8.198	3.035	4.5553e-08	5.53071e-07	Tmem120a	transmembrane protein 120A [Source:MGI Symbol;Acc:MGI:2686991]
ENSMUST00000161401	307	2516	8.186	3.033	1.77002e-51	5.89984e-49	Cycs	cytochrome c, somatic [Source:MGI Symbol;Acc:MGI:88578]
ENSMUST00000173070	42	344	8.183	3.033	5.46884e-27	4.59054e-25	1110038B12Rik	RIKEN cDNA 1110038B12 gene [Source:MGI Symbol;Acc:MGI:1916013]
ENSMUST00000128353	9	69	8.168	3.03	3.03637e-06	2.62759e-05	Ankrd9	ankyrin repeat domain 9 [Source:MGI Symbol;Acc:MGI:1921501]
ENSMUST00000030884	19	149	8.158	3.028	0.00245514	0.0105959	Mfn2	mitofusin 2 [Source:MGI Symbol;Acc:MGI:2442230]
ENSMUST00000107448	27	220	8.145	3.026	5.21966e-05	0.000347518	Adam15	a disintegrin and metallopeptidase domain 15 (metargidin) [Source:MGI Symbol;Acc:MGI:1333882]
ENSMUST00000230060	325	2647	8.138	3.025	4.93661e-30	5.26061e-28	Scube1	signal peptide, CUB domain, EGF-like 1 [Source:MGI Symbol;Acc:MGI:1890616]
ENSMUST00000161830	7	55	8.142	3.025	8.79922e-06	6.93427e-05	Supv3l1	suppressor of var1, 3-like 1 (S. cerevisiae) [Source:MGI Symbol;Acc:MGI:2441711]
ENSMUST00000232975	3	26	8.138	3.025	0.000580778	0.00302669	Ranbp3	RAN binding protein 3 [Source:MGI Symbol;Acc:MGI:1919060]
ENSMUST00000125036	5	38	8.13	3.023	0.00730535	0.0270173	Shc1	src homology 2 domain-containing transforming protein C1 [Source:MGI Symbol;Acc:MGI:98296]
ENSMUST00000128929	11	88	8.11	3.02	0.000224597	0.00129698	Gale	galactose-4-epimerase, UDP [Source:MGI Symbol;Acc:MGI:1921496]
ENSMUST00000183247	9	76	8.093	3.017	9.23851e-08	1.07282e-06	Sec31a	Sec31 homolog A (S. cerevisiae) [Source:MGI Symbol;Acc:MGI:1916412]
ENSMUST00000180459	40	323	8.077	3.014	1.27055e-18	5.42381e-17	Eif3c	eukaryotic translation initiation factor 3, subunit C [Source:MGI Symbol;Acc:MGI:1926966]
ENSMUST00000131216	10	77	8.071	3.013	0.0121712	0.0413112	9630013D21Rik	RIKEN cDNA 9630013D21 gene [Source:MGI Symbol;Acc:MGI:2442649]
ENSMUST00000128377	7	52	8.048	3.009	0.000279166	0.00157839	Tnfaip8	tumor necrosis factor, alpha-induced protein 8 [Source:MGI Symbol;Acc:MGI:2147191]
ENSMUST00000031399	110	882	8.032	3.006	9.07792e-27	7.53178e-25	Psph	phosphoserine phosphatase [Source:MGI Symbol;Acc:MGI:97788]
ENSMUST00000165205	717	5754	8.027	3.005	6.15993e-27	5.15555e-25	Lrrc32	leucine rich repeat containing 32 [Source:MGI Symbol;Acc:MGI:93882]
ENSMUST00000044752	171	1367	8.019	3.003	6.92147e-14	1.81858e-12	Nrtn	neurturin [Source:MGI Symbol;Acc:MGI:108417]
ENSMUST00000187832	64	510	8.018	3.003	3.35901e-13	8.20868e-12	Rpl3	ribosomal protein L3 [Source:MGI Symbol;Acc:MGI:1351605]
ENSMUST00000056140	3	26	8.013	3.002	0.000536559	0.00282474	9330161L09Rik	RIKEN cDNA 9330161L09 gene [Source:MGI Symbol;Acc:MGI:1924475]
ENSMUST00000178092	701	5612	8.003	3.001	3.63789e-54	1.38122e-51	Pnp	purine-nucleoside phosphorylase [Source:MGI Symbol;Acc:MGI:97365]
ENSMUST00000212675	48	382	8.002	3	8.75216e-07	8.4644e-06	Iws1	IWS1, SUPT6 interacting protein [Source:MGI Symbol;Acc:MGI:1920723]
ENSMUST00000098760	168	1338	7.984	2.997	6.9938e-13	1.64127e-11	Tnfaip8l3	tumor necrosis factor, alpha-induced protein 8-like 3 [Source:MGI Symbol;Acc:MGI:2685363]
ENSMUST00000130934	2	16	7.98	2.996	0.00828359	0.0300194	Ptp4a1	protein tyrosine phosphatase 4a1 [Source:MGI Symbol;Acc:MGI:1277096]
ENSMUST00000132538	3	25	7.957	2.992	0.00503679	0.0196894	Zfp512b	zinc finger protein 512B [Source:MGI Symbol;Acc:MGI:2685478]
ENSMUST00000115712	66	521	7.942	2.99	2.93804e-08	3.67134e-07	Nrg2	neuregulin 2 [Source:MGI Symbol;Acc:MGI:1098246]
ENSMUST00000048615	513	4068	7.931	2.987	7.09175e-128	1.93608e-124	Pnp	purine-nucleoside phosphorylase [Source:MGI Symbol;Acc:MGI:97365]
ENSMUST00000025639	235	1864	7.916	2.985	5.62099e-30	5.97879e-28	Ccdc86	coiled-coil domain containing 86 [Source:MGI Symbol;Acc:MGI:1277220]
ENSMUST00000204188	170	1343	7.914	2.984	0.00167273	0.00762141	Hnrnpa2b1	heterogeneous nuclear ribonucleoprotein A2/B1 [Source:MGI Symbol;Acc:MGI:104819]
ENSMUST00000055673	25	198	7.904	2.983	5.36737e-11	9.94559e-10	Kcns3	potassium voltage-gated channel, delayed-rectifier, subfamily S, member 3 [Source:MGI Symbol;Acc:MGI:1098804]
ENSMUST00000224347	516	4078	7.896	2.981	2.33145e-20	1.16737e-18	Nedd4l	neural precursor cell expressed, developmentally down-regulated gene 4-like [Source:MGI Symbol;Acc:MGI:1933754]
ENSMUST00000088086	272	2147	7.89	2.98	2.7039e-15	8.272e-14	Sulf2	sulfatase 2 [Source:MGI Symbol;Acc:MGI:1919293]
ENSMUST00000130360	122	960	7.888	2.98	6.58152e-14	1.73323e-12	Synpo	synaptopodin [Source:MGI Symbol;Acc:MGI:1099446]
ENSMUST00000164016	99	779	7.88	2.978	1.66394e-05	0.000123409	Pnpla2	patatin-like phospholipase domain containing 2 [Source:MGI Symbol;Acc:MGI:1914103]
ENSMUST00000169486	34	264	7.87	2.976	0.00793043	0.0289294	Ebf3	early B cell factor 3 [Source:MGI Symbol;Acc:MGI:894289]
ENSMUST00000202913	17	130	7.861	2.975	5.89521e-05	0.000388225	Rab28	RAB28, member RAS oncogene family [Source:MGI Symbol;Acc:MGI:1917285]
ENSMUST00000074829	59	467	7.851	2.973	3.85339e-15	1.15786e-13	Tlr12	toll-like receptor 12 [Source:MGI Symbol;Acc:MGI:3045221]
ENSMUST00000034464	1396	10951	7.843	2.971	2.27704e-78	2.07214e-75	2310022B05Rik	RIKEN cDNA 2310022B05 gene [Source:MGI Symbol;Acc:MGI:1916801]
ENSMUST00000137516	9	69	7.829	2.969	0.0149173	0.0488811	Padi4	peptidyl arginine deiminase, type IV [Source:MGI Symbol;Acc:MGI:1338898]
ENSMUST00000045747	709	5548	7.826	2.968	4.07473e-29	4.10559e-27	Wnt4	wingless-type MMTV integration site family, member 4 [Source:MGI Symbol;Acc:MGI:98957]
ENSMUST00000154087	17	139	7.816	2.966	6.09811e-13	1.44229e-11	Stat5a	signal transducer and activator of transcription 5A [Source:MGI Symbol;Acc:MGI:103036]
ENSMUST00000072755	53	410	7.812	2.966	1.98516e-11	3.86456e-10	Col18a1	collagen, type XVIII, alpha 1 [Source:MGI Symbol;Acc:MGI:88451]
ENSMUST00000173460	3	20	7.799	2.963	0.0108267	0.0375162	Mapk6	mitogen-activated protein kinase 6 [Source:MGI Symbol;Acc:MGI:1354946]
ENSMUST00000006209	21	168	7.793	2.962	0.00426747	0.0170651	Sra1	steroid receptor RNA activator 1 [Source:MGI Symbol;Acc:MGI:1344414]
ENSMUST00000126636	11	86	7.789	2.961	5.00728e-05	0.000334818	St6galnac6	ST6 (alpha-N-acetyl-neuraminyl-2,3-beta-galactosyl-1,3)-N-acetylgalactosaminide alpha-2,6-sialyltransferase 6 [Source:MGI Symbol;Acc:MGI:1355316]
ENSMUST00000062405	751	5844	7.779	2.96	2.03477e-47	5.80374e-45	Rasd1	RAS, dexamethasone-induced 1 [Source:MGI Symbol;Acc:MGI:1270848]
ENSMUST00000126135	17	134	7.775	2.959	7.71643e-06	6.14773e-05	Plk3	polo like kinase 3 [Source:MGI Symbol;Acc:MGI:109604]
ENSMUST00000137766	9	76	7.777	2.959	6.70579e-05	0.000435489	Cox6a1	cytochrome c oxidase subunit 6A1 [Source:MGI Symbol;Acc:MGI:103099]
ENSMUST00000028239	12485	96912	7.762	2.956	3.698e-09	5.2976e-08	Gsn	gelsolin [Source:MGI Symbol;Acc:MGI:95851]
ENSMUST00000144361	5	42	7.762	2.956	0.000141735	0.000858423	Aacs	acetoacetyl-CoA synthetase [Source:MGI Symbol;Acc:MGI:1926144]
ENSMUST00000055576	33	259	7.756	2.955	0.000506511	0.00268555	Pcsk6	proprotein convertase subtilisin/kexin type 6 [Source:MGI Symbol;Acc:MGI:102897]
ENSMUST00000231516	16	123	7.757	2.955	0.0018719	0.00838496	Hacd2	3-hydroxyacyl-CoA dehydratase 2 [Source:MGI Symbol;Acc:MGI:1918007]
ENSMUST00000075968	18	139	7.749	2.954	0.000193696	0.00113534	Cnih4	cornichon family AMPA receptor auxiliary protein 4 [Source:MGI Symbol;Acc:MGI:1925828]
ENSMUST00000147605	55	425	7.747	2.954	0.000544868	0.00286244	Nudt7	nudix (nucleoside diphosphate linked moiety X)-type motif 7 [Source:MGI Symbol;Acc:MGI:1914778]
ENSMUST00000044828	168	1300	7.742	2.953	1.15791e-27	1.02868e-25	Lgr6	leucine-rich repeat-containing G protein-coupled receptor 6 [Source:MGI Symbol;Acc:MGI:2441805]
ENSMUST00000107686	6	50	7.746	2.953	0.000188681	0.00111037	Atp5g1	ATP synthase, H+ transporting, mitochondrial F0 complex, subunit C1 (subunit 9) [Source:MGI Symbol;Acc:MGI:107653]
ENSMUST00000066220	32	249	7.738	2.952	2.13047e-16	7.28337e-15	Dancr	differentiation antagonizing non-protein coding RNA [Source:MGI Symbol;Acc:MGI:1917286]
ENSMUST00000126656	3	23	7.741	2.952	0.00535655	0.0207617	Efcab8	EF-hand calcium binding domain 8 [Source:MGI Symbol;Acc:MGI:3644206]
ENSMUST00000024988	4621	35727	7.732	2.951	5.8376e-10	9.41156e-09	C3	complement component 3 [Source:MGI Symbol;Acc:MGI:88227]
ENSMUST00000193494	12	93	7.733	2.951	1.0275e-06	9.79348e-06	Gm37752	predicted gene, 37752 [Source:MGI Symbol;Acc:MGI:5610980]
ENSMUST00000134404	63	486	7.717	2.948	1.75676e-18	7.38392e-17	Ncor2	nuclear receptor co-repressor 2 [Source:MGI Symbol;Acc:MGI:1337080]
ENSMUST00000106077	10	72	7.719	2.948	3.0609e-08	3.81404e-07	A3galt2	alpha 1,3-galactosyltransferase 2 (isoglobotriaosylceramide synthase) [Source:MGI Symbol;Acc:MGI:2685279]
ENSMUST00000018710	284	2192	7.717	2.948	2.20683e-05	0.000159305	Slc2a4	solute carrier family 2 (facilitated glucose transporter), member 4 [Source:MGI Symbol;Acc:MGI:95758]
ENSMUST00000206588	16	126	7.701	2.945	0.00411044	0.0165256	Lipe	lipase, hormone sensitive [Source:MGI Symbol;Acc:MGI:96790]
ENSMUST00000215273	35	265	7.703	2.945	0.00414423	0.0166405	Idh3a	isocitrate dehydrogenase 3 (NAD+) alpha [Source:MGI Symbol;Acc:MGI:1915084]
ENSMUST00000178228	7	48	7.69	2.943	0.000427385	0.00230589	C2cd4c	C2 calcium-dependent domain containing 4C [Source:MGI Symbol;Acc:MGI:2685084]
ENSMUST00000000579	92	704	7.678	2.941	2.42051e-27	2.08991e-25	Sox9	SRY (sex determining region Y)-box 9 [Source:MGI Symbol;Acc:MGI:98371]
ENSMUST00000044694	4	28	7.645	2.935	0.000879909	0.00436309	Ttc36	tetratricopeptide repeat domain 36 [Source:MGI Symbol;Acc:MGI:2384760]
ENSMUST00000043735	48	364	7.634	2.932	1.3631e-15	4.29384e-14	Mthfd1l	methylenetetrahydrofolate dehydrogenase (NADP+ dependent) 1-like [Source:MGI Symbol;Acc:MGI:1924836]
ENSMUST00000181373	8	58	7.632	2.932	0.00019533	0.00114422	#N/A	RIKEN cDNA C530050E15 gene [Source:MGI Symbol;Acc:MGI:2444135]
ENSMUST00000211260	99	756	7.629	2.931	3.71597e-09	5.31936e-08	Gpat4	glycerol-3-phosphate acyltransferase 4 [Source:MGI Symbol;Acc:MGI:2142716]
ENSMUST00000171400	31	237	7.623	2.93	3.89611e-19	1.75053e-17	Lrrc10b	leucine rich repeat containing 10B [Source:MGI Symbol;Acc:MGI:2685551]
ENSMUST00000153590	10	76	7.621	2.93	0.000248571	0.00142068	Rpl5	ribosomal protein L5 [Source:MGI Symbol;Acc:MGI:102854]
ENSMUST00000048116	1001	7619	7.612	2.928	6.52884e-161	3.40277e-157	Slc7a1	solute carrier family 7 (cationic amino acid transporter, y+ system), member 1 [Source:MGI Symbol;Acc:MGI:88117]
ENSMUST00000154308	3	24	7.613	2.928	0.00643456	0.0243113	Ide	insulin degrading enzyme [Source:MGI Symbol;Acc:MGI:96412]
ENSMUST00000174464	125	949	7.606	2.927	4.50552e-49	1.39625e-46	1110038B12Rik	RIKEN cDNA 1110038B12 gene [Source:MGI Symbol;Acc:MGI:1916013]
ENSMUST00000123824	86	654	7.604	2.927	1.63246e-12	3.64732e-11	Aen	apoptosis enhancing nuclease [Source:MGI Symbol;Acc:MGI:1915298]
ENSMUST00000066295	262	1994	7.606	2.927	0.000353707	0.00195172	Kcnk3	potassium channel, subfamily K, member 3 [Source:MGI Symbol;Acc:MGI:1100509]
ENSMUST00000123616	8	58	7.606	2.927	0.00186034	0.00834548	Iscu	iron-sulfur cluster assembly enzyme [Source:MGI Symbol;Acc:MGI:1913633]
ENSMUST00000197549	2	18	7.604	2.927	0.00713256	0.0264757	Kif19b	predicted gene 4869 [Source:MGI Symbol;Acc:MGI:3646257]
ENSMUST00000171509	94	710	7.601	2.926	0.000111767	0.000691381	Fgfr3	fibroblast growth factor receptor 3 [Source:MGI Symbol;Acc:MGI:95524]
ENSMUST00000186934	12	94	7.6	2.926	0.00203451	0.00901049	Gpihbp1	GPI-anchored HDL-binding protein 1 [Source:MGI Symbol;Acc:MGI:1915703]
ENSMUST00000078626	58	442	7.597	2.925	4.57361e-05	0.000308264	Trank1	tetratricopeptide repeat and ankyrin repeat containing 1 [Source:MGI Symbol;Acc:MGI:1341834]
ENSMUST00000167323	115	870	7.585	2.923	8.93023e-52	3.02946e-49	Apold1	apolipoprotein L domain containing 1 [Source:MGI Symbol;Acc:MGI:2685921]
ENSMUST00000006611	496	3762	7.584	2.923	8.54566e-31	9.43991e-29	Srm	spermidine synthase [Source:MGI Symbol;Acc:MGI:102690]
ENSMUST00000201775	173	1310	7.583	2.923	2.02255e-07	2.20866e-06	Gm20186	predicted gene, 20186 [Source:MGI Symbol;Acc:MGI:5012371]
ENSMUST00000217972	13	96	7.579	2.922	0.00172847	0.00784102	Sbno2	strawberry notch 2 [Source:MGI Symbol;Acc:MGI:2448490]
ENSMUST00000208652	3	24	7.571	2.921	0.00161978	0.00740895	Gm45137	predicted gene 45137 [Source:MGI Symbol;Acc:MGI:5753713]
ENSMUST00000108886	26	193	7.57	2.92	8.9217e-08	1.03877e-06	Tnip1	TNFAIP3 interacting protein 1 [Source:MGI Symbol;Acc:MGI:1926194]
ENSMUST00000233580	3	20	7.534	2.913	0.0134019	0.0447571	Twsg1	twisted gastrulation BMP signaling modulator 1 [Source:MGI Symbol;Acc:MGI:2137520]
ENSMUST00000020040	9	64	7.525	2.912	0.000120194	0.000737799	Nts	neurotensin [Source:MGI Symbol;Acc:MGI:1328351]
ENSMUST00000224907	14	104	7.519	2.91	2.45874e-06	2.16999e-05	Mbd1	methyl-CpG binding domain protein 1 [Source:MGI Symbol;Acc:MGI:1333811]
ENSMUST00000006397	13	96	7.517	2.91	0.00119476	0.00569718	Epor	erythropoietin receptor [Source:MGI Symbol;Acc:MGI:95408]
ENSMUST00000205905	6	43	7.51	2.909	0.00726584	0.0268903	Fasn	fatty acid synthase [Source:MGI Symbol;Acc:MGI:95485]
ENSMUST00000113498	458	3431	7.489	2.905	1.72745e-20	8.7643e-19	Fbln2	fibulin 2 [Source:MGI Symbol;Acc:MGI:95488]
ENSMUST00000017453	194	1450	7.491	2.905	7.8739e-08	9.25796e-07	Cd300lg	CD300 molecule like family member G [Source:MGI Symbol;Acc:MGI:1289168]
ENSMUST00000154293	5	39	7.483	2.904	0.000877577	0.00435304	Pdcd2	programmed cell death 2 [Source:MGI Symbol;Acc:MGI:104643]
ENSMUST00000176500	629	4704	7.479	2.903	1.42033e-61	7.40264e-59	Arhgef2	rho/rac guanine nucleotide exchange factor (GEF) 2 [Source:MGI Symbol;Acc:MGI:103264]
ENSMUST00000009538	58	430	7.482	2.903	1.42721e-13	3.62692e-12	Syn2	synapsin II [Source:MGI Symbol;Acc:MGI:103020]
ENSMUST00000113307	42	316	7.478	2.903	5.69305e-13	1.35375e-11	Slc25a25	solute carrier family 25 (mitochondrial carrier, phosphate carrier), member 25 [Source:MGI Symbol;Acc:MGI:1915913]
ENSMUST00000179734	20	154	7.481	2.903	1.30527e-08	1.72584e-07	Gm53189	predicted gene 2163 [Source:MGI Symbol;Acc:MGI:3780332]
ENSMUST00000074574	40	299	7.47	2.901	2.07406e-06	1.85939e-05	Unc5cl	unc-5 family C-terminal like [Source:MGI Symbol;Acc:MGI:1923839]
ENSMUST00000023214	424	3173	7.472	2.901	2.82583e-05	0.000199591	Dgat1	diacylglycerol O-acyltransferase 1 [Source:MGI Symbol;Acc:MGI:1333825]
ENSMUST00000154339	10	76	7.468	2.901	0.00709755	0.026373	Ide	insulin degrading enzyme [Source:MGI Symbol;Acc:MGI:96412]
ENSMUST00000064443	4	24	7.464	2.9	0.00798003	0.0290848	Cntfr	ciliary neurotrophic factor receptor [Source:MGI Symbol;Acc:MGI:99605]
ENSMUST00000083419	8	58	7.458	2.899	1.55431e-06	1.43103e-05	Snora73b	small nucleolar RNA, H/ACA box 73b [Source:MGI Symbol;Acc:MGI:4360049]
ENSMUST00000139818	6	40	7.452	2.898	0.000421218	0.00227439	Rps9	ribosomal protein S9 [Source:MGI Symbol;Acc:MGI:1924096]
ENSMUST00000234030	3	24	7.454	2.898	0.0117427	0.0400895	Caskin1	CASK interacting protein 1 [Source:MGI Symbol;Acc:MGI:2442952]
ENSMUST00000067087	14	108	7.437	2.895	6.96326e-06	5.6061e-05	Alkal2	ALK and LTK ligand 2 [Source:MGI Symbol;Acc:MGI:3697448]
ENSMUST00000188995	5	40	7.428	2.893	0.000261551	0.00148701	Ms4a4a	membrane-spanning 4-domains, subfamily A, member 4A [Source:MGI Symbol;Acc:MGI:3643932]
ENSMUST00000162901	5	36	7.425	2.892	0.00115941	0.00555212	Amotl1	angiomotin-like 1 [Source:MGI Symbol;Acc:MGI:1922973]
ENSMUST00000132948	38	278	7.414	2.89	0.0027372	0.0116431	Irag2	lymphoid-restricted membrane protein [Source:MGI Symbol;Acc:MGI:108424]
ENSMUST00000160635	5	36	7.409	2.889	0.00905081	0.0323378	Tmbim6	transmembrane BAX inhibitor motif containing 6 [Source:MGI Symbol;Acc:MGI:99682]
ENSMUST00000137029	247	1826	7.401	2.888	1.52678e-22	9.15603e-21	Fbln2	fibulin 2 [Source:MGI Symbol;Acc:MGI:95488]
ENSMUST00000217231	4	28	7.397	2.887	0.00304339	0.0127563	Rps25	ribosomal protein S25 [Source:MGI Symbol;Acc:MGI:1922867]
ENSMUST00000129507	15	108	7.387	2.885	0.00147651	0.00683705	Fam83e	family with sequence similarity 83, member E [Source:MGI Symbol;Acc:MGI:1921063]
ENSMUST00000029717	174	1288	7.383	2.884	1.08446e-05	8.38704e-05	Cd1d1	CD1d1 antigen [Source:MGI Symbol;Acc:MGI:107674]
ENSMUST00000228941	5	34	7.381	2.884	9.03409e-05	0.000570977	Ankrd46	ankyrin repeat domain 46 [Source:MGI Symbol;Acc:MGI:1916089]
ENSMUST00000232577	298	2200	7.379	2.883	5.2228e-48	1.51994e-45	Scarf2	scavenger receptor class F, member 2 [Source:MGI Symbol;Acc:MGI:1858430]
ENSMUST00000204078	25	187	7.379	2.883	1.16956e-07	1.3357e-06	Il17ra	interleukin 17 receptor A [Source:MGI Symbol;Acc:MGI:107399]
ENSMUST00000071937	6	46	7.374	2.882	0.000234312	0.0013486	Kcnj14	potassium inwardly-rectifying channel, subfamily J, member 14 [Source:MGI Symbol;Acc:MGI:2384820]
ENSMUST00000123864	12	85	7.366	2.881	2.46068e-08	3.11488e-07	Plekhh3	pleckstrin homology domain containing, family H (with MyTH4 domain) member 3 [Source:MGI Symbol;Acc:MGI:2384950]
ENSMUST00000194701	37	271	7.365	2.881	0.000273768	0.00155047	Rhoa	ras homolog family member A [Source:MGI Symbol;Acc:MGI:1096342]
ENSMUST00000087465	14	104	7.36	2.88	8.40537e-07	8.16483e-06	Fbxl5	F-box and leucine-rich repeat protein 5 [Source:MGI Symbol;Acc:MGI:2152883]
ENSMUST00000096127	16	120	7.349	2.878	0.00791413	0.0288795	Ccdc50	coiled-coil domain containing 50 [Source:MGI Symbol;Acc:MGI:1914751]
ENSMUST00000219506	17	126	7.343	2.876	8.63895e-11	1.56289e-09	Sar1a	secretion associated Ras related GTPase 1A [Source:MGI Symbol;Acc:MGI:98230]
ENSMUST00000112398	7	53	7.34	2.876	0.00130086	0.00613721	Adgrg2	adhesion G protein-coupled receptor G2 [Source:MGI Symbol;Acc:MGI:2446854]
ENSMUST00000189925	3	23	7.331	2.874	0.004368	0.0174013	Pikfyve	phosphoinositide kinase, FYVE type zinc finger containing [Source:MGI Symbol;Acc:MGI:1335106]
ENSMUST00000172705	2	15	7.331	2.874	0.00917854	0.0327085	Tomm40	translocase of outer mitochondrial membrane 40 [Source:MGI Symbol;Acc:MGI:1858259]
ENSMUST00000148741	6	46	7.326	2.873	0.000474858	0.00253318	Ccdc9	coiled-coil domain containing 9 [Source:MGI Symbol;Acc:MGI:1921443]
ENSMUST00000105845	245	1789	7.312	2.87	1.49351e-45	3.89201e-43	Ephb2	Eph receptor B2 [Source:MGI Symbol;Acc:MGI:99611]
ENSMUST00000134772	3	20	7.307	2.869	0.00825322	0.0299282	Cog8	component of oligomeric golgi complex 8 [Source:MGI Symbol;Acc:MGI:2142885]
ENSMUST00000123688	4	32	7.294	2.867	0.000511417	0.0027078	Slc25a39	solute carrier family 25, member 39 [Source:MGI Symbol;Acc:MGI:1196386]
ENSMUST00000149144	4	32	7.288	2.865	0.000576636	0.00300866	Zfand5	zinc finger, AN1-type domain 5 [Source:MGI Symbol;Acc:MGI:1278334]
ENSMUST00000114227	13	92	7.269	2.862	3.6488e-05	0.000251399	Gng12	guanine nucleotide binding protein (G protein), gamma 12 [Source:MGI Symbol;Acc:MGI:1336171]
ENSMUST00000109701	505	3663	7.248	2.858	4.29767e-36	6.48393e-34	Raly	hnRNP-associated with lethal yellow [Source:MGI Symbol;Acc:MGI:97850]
ENSMUST00000058914	900	6528	7.251	2.858	5.35747e-22	3.06536e-20	Tuba1c	tubulin, alpha 1C [Source:MGI Symbol;Acc:MGI:1095409]
ENSMUST00000141770	10	76	7.25	2.858	0.00120267	0.00573154	Mlxipl	MLX interacting protein-like [Source:MGI Symbol;Acc:MGI:1927999]
ENSMUST00000007961	189	1367	7.246	2.857	1.8585e-24	1.29039e-22	Zmiz1	zinc finger, MIZ-type containing 1 [Source:MGI Symbol;Acc:MGI:3040693]
ENSMUST00000037290	457	3312	7.246	2.857	6.11067e-23	3.767e-21	Mars1	methionine-tRNA synthetase [Source:MGI Symbol;Acc:MGI:1345633]
ENSMUST00000055168	12	86	7.247	2.857	3.22027e-08	4.00046e-07	Kcna1	potassium voltage-gated channel, shaker-related subfamily, member 1 [Source:MGI Symbol;Acc:MGI:96654]
ENSMUST00000216160	8	56	7.245	2.857	3.11494e-06	2.6896e-05	Carm1	coactivator-associated arginine methyltransferase 1 [Source:MGI Symbol;Acc:MGI:1913208]
ENSMUST00000194137	55	396	7.241	2.856	1.57579e-12	3.52896e-11	Gm21955	predicted gene, 21955 [Source:MGI Symbol;Acc:MGI:5439424]
ENSMUST00000046254	24	178	7.241	2.856	1.84155e-11	3.60212e-10	Lrfn2	leucine rich repeat and fibronectin type III domain containing 2 [Source:MGI Symbol;Acc:MGI:1917780]
ENSMUST00000114776	31	228	7.234	2.855	0.000142477	0.000862553	Pias2	protein inhibitor of activated STAT 2 [Source:MGI Symbol;Acc:MGI:1096566]
ENSMUST00000084263	2	18	7.236	2.855	0.0120493	0.0409653	Spocd1	SPOC domain containing 1 [Source:MGI Symbol;Acc:MGI:3652045]
ENSMUST00000155276	292	2112	7.231	2.854	1.23562e-13	3.17097e-12	Fasn	fatty acid synthase [Source:MGI Symbol;Acc:MGI:95485]
ENSMUST00000019071	113	816	7.223	2.853	4.95182e-11	9.22409e-10	Ccl6	chemokine (C-C motif) ligand 6 [Source:MGI Symbol;Acc:MGI:98263]
ENSMUST00000169242	176	1272	7.224	2.853	1.16316e-09	1.79454e-08	Gm17167	predicted gene 17167 [Source:MGI Symbol;Acc:MGI:4937994]
ENSMUST00000227506	124	888	7.217	2.851	7.45279e-06	5.96005e-05	Rai14	retinoic acid induced 14 [Source:MGI Symbol;Acc:MGI:1922896]
ENSMUST00000031851	89	646	7.206	2.849	2.41572e-05	0.000173076	Tmem213	transmembrane protein 213 [Source:MGI Symbol;Acc:MGI:1924772]
ENSMUST00000227497	13	93	7.191	2.846	0.0016002	0.00733105	Sugt1	SGT1, suppressor of G2 allele of SKP1 (S. cerevisiae) [Source:MGI Symbol;Acc:MGI:1915205]
ENSMUST00000199195	16	113	7.184	2.845	1.59145e-07	1.77233e-06	Mrpl52	mitochondrial ribosomal protein L52 [Source:MGI Symbol;Acc:MGI:1916086]
ENSMUST00000233852	58	412	7.177	2.843	4.91638e-15	1.46042e-13	Rpl10a	ribosomal protein L10A [Source:MGI Symbol;Acc:MGI:1343877]
ENSMUST00000156682	12	90	7.175	2.843	8.34564e-10	1.31663e-08	Zmiz1os1	Zmiz1 opposite strand 1 [Source:MGI Symbol;Acc:MGI:3041228]
ENSMUST00000026381	112	800	7.168	2.842	4.97511e-05	0.000332782	Padi4	peptidyl arginine deiminase, type IV [Source:MGI Symbol;Acc:MGI:1338898]
ENSMUST00000150412	17	118	7.156	2.839	0.000818978	0.00408997	Pakap	paralemmin A kinase anchor protein [Source:MGI Symbol;Acc:MGI:5141924]
ENSMUST00000024747	640	4580	7.15	2.838	2.29722e-172	1.64628e-168	Vegfa	vascular endothelial growth factor A [Source:MGI Symbol;Acc:MGI:103178]
ENSMUST00000023486	327	2338	7.148	2.838	1.3205e-27	1.16649e-25	Tfrc	transferrin receptor [Source:MGI Symbol;Acc:MGI:98822]
ENSMUST00000093956	3	20	7.151	2.838	0.00689477	0.0257682	Hsf5	heat shock transcription factor family member 5 [Source:MGI Symbol;Acc:MGI:2685585]
ENSMUST00000054536	91	647	7.139	2.836	1.04598e-31	1.23311e-29	Pqlc3	PQ loop repeat containing [Source:MGI Symbol;Acc:MGI:2444067]
ENSMUST00000218185	6	45	7.142	2.836	0.00108352	0.00523583	Rps12	ribosomal protein S12 [Source:MGI Symbol;Acc:MGI:98105]
ENSMUST00000169212	22	156	7.138	2.835	0.00679625	0.0254497	Fgfr3	fibroblast growth factor receptor 3 [Source:MGI Symbol;Acc:MGI:95524]
ENSMUST00000159492	17	122	7.134	2.835	0.00892542	0.0319555	Hdgf	hepatoma-derived growth factor [Source:MGI Symbol;Acc:MGI:1194494]
ENSMUST00000169723	37	265	7.121	2.832	0.000163252	0.000975446	Pnpla2	patatin-like phospholipase domain containing 2 [Source:MGI Symbol;Acc:MGI:1914103]
ENSMUST00000131332	8	54	7.115	2.831	7.53614e-05	0.000483174	Acot9	acyl-CoA thioesterase 9 [Source:MGI Symbol;Acc:MGI:1928939]
ENSMUST00000127481	135	959	7.112	2.83	3.29502e-08	4.08624e-07	Ddx5	DEAD (Asp-Glu-Ala-Asp) box polypeptide 5 [Source:MGI Symbol;Acc:MGI:105037]
ENSMUST00000209661	52	368	7.113	2.83	1.17674e-06	1.1096e-05	Col4a1	collagen, type IV, alpha 1 [Source:MGI Symbol;Acc:MGI:88454]
ENSMUST00000106739	115	815	7.108	2.829	3.7899e-14	1.01722e-12	Trim66	tripartite motif-containing 66 [Source:MGI Symbol;Acc:MGI:2152406]
ENSMUST00000154647	9	60	7.09	2.826	1.49747e-06	1.38403e-05	Phyhd1	phytanoyl-CoA dioxygenase domain containing 1 [Source:MGI Symbol;Acc:MGI:3612860]
ENSMUST00000108609	17	118	7.092	2.826	0.0148569	0.0487418	Eif5a	eukaryotic translation initiation factor 5A [Source:MGI Symbol;Acc:MGI:106248]
ENSMUST00000108408	16	112	7.085	2.825	1.65951e-06	1.51934e-05	Abr	active BCR-related gene [Source:MGI Symbol;Acc:MGI:107771]
ENSMUST00000137851	5	36	7.086	2.825	0.000591607	0.00307448	Hp1bp3	heterochromatin protein 1, binding protein 3 [Source:MGI Symbol;Acc:MGI:109369]
ENSMUST00000115454	42	297	7.081	2.824	0.000438639	0.00235995	Cav1	caveolin 1, caveolae protein [Source:MGI Symbol;Acc:MGI:102709]
ENSMUST00000142471	5	34	7.081	2.824	0.000462138	0.00247153	Pitpnm3	PITPNM family member 3 [Source:MGI Symbol;Acc:MGI:2685726]
ENSMUST00000212333	7	50	7.08	2.824	0.00311931	0.0130383	Mical3	microtubule associated monooxygenase, calponin and LIM domain containing 3 [Source:MGI Symbol;Acc:MGI:2442733]
ENSMUST00000098391	161	1138	7.075	2.823	2.42618e-30	2.6294e-28	Pcsk6	proprotein convertase subtilisin/kexin type 6 [Source:MGI Symbol;Acc:MGI:102897]
ENSMUST00000204027	94	662	7.076	2.823	3.15698e-09	4.56475e-08	Oxtr	oxytocin receptor [Source:MGI Symbol;Acc:MGI:109147]
ENSMUST00000001703	24	170	7.074	2.822	0.00350125	0.014413	Hoxc8	homeobox C8 [Source:MGI Symbol;Acc:MGI:96198]
ENSMUST00000108317	22	155	7.061	2.82	0.00632053	0.0239483	Proca1	protein interacting with cyclin A1 [Source:MGI Symbol;Acc:MGI:1918274]
ENSMUST00000117291	179	1262	7.051	2.818	1.10844e-36	1.72217e-34	Mthfd1l	methylenetetrahydrofolate dehydrogenase (NADP+ dependent) 1-like [Source:MGI Symbol;Acc:MGI:1924836]
ENSMUST00000115617	183	1286	7.05	2.818	2.05362e-12	4.53354e-11	Rbm3	RNA binding motif (RNP1, RRM) protein 3 [Source:MGI Symbol;Acc:MGI:1099460]
ENSMUST00000175692	32	228	7.051	2.818	5.63006e-06	4.621e-05	Rwdd4a	RWD domain containing 4A [Source:MGI Symbol;Acc:MGI:2681000]
ENSMUST00000183538	85	600	7.047	2.817	4.78697e-18	1.91917e-16	St6galnac6	ST6 (alpha-N-acetyl-neuraminyl-2,3-beta-galactosyl-1,3)-N-acetylgalactosaminide alpha-2,6-sialyltransferase 6 [Source:MGI Symbol;Acc:MGI:1355316]
ENSMUST00000113585	1354	9540	7.046	2.817	1.67224e-07	1.8533e-06	Mgll	monoglyceride lipase [Source:MGI Symbol;Acc:MGI:1346042]
ENSMUST00000020161	22	154	7.049	2.817	9.95599e-05	0.000623606	Arg1	arginase, liver [Source:MGI Symbol;Acc:MGI:88070]
ENSMUST00000206265	3	24	7.043	2.816	0.00197495	0.00877245	Atxn2l	ataxin 2-like [Source:MGI Symbol;Acc:MGI:2446242]
ENSMUST00000094141	23	162	7.038	2.815	0.000442644	0.00238016	Folr2	folate receptor 2 (fetal) [Source:MGI Symbol;Acc:MGI:95569]
ENSMUST00000005164	65	456	7.028	2.813	1.4384e-22	8.6532e-21	Prkacb	protein kinase, cAMP dependent, catalytic, beta [Source:MGI Symbol;Acc:MGI:97594]
ENSMUST00000153519	37	258	7.012	2.81	0.000164774	0.000983206	Mlxipl	MLX interacting protein-like [Source:MGI Symbol;Acc:MGI:1927999]
ENSMUST00000211208	3	25	7.008	2.809	0.0109985	0.0379921	Gm26881	predicted gene, 26881 [Source:MGI Symbol;Acc:MGI:5477375]
ENSMUST00000185036	8	54	7.005	2.808	0.002981	0.0125287	1110065P20Rik	RIKEN cDNA 1110065P20 gene [Source:MGI Symbol;Acc:MGI:1916170]
ENSMUST00000155916	3	22	7.003	2.808	0.00534452	0.0207214	Cobll1	Cobl-like 1 [Source:MGI Symbol;Acc:MGI:2442894]
ENSMUST00000208131	10	66	6.998	2.807	9.44692e-05	0.000594905	Myh14	myosin, heavy polypeptide 14 [Source:MGI Symbol;Acc:MGI:1919210]
ENSMUST00000161318	129	904	6.989	2.805	0.00479102	0.0188533	Hyou1	hypoxia up-regulated 1 [Source:MGI Symbol;Acc:MGI:108030]
ENSMUST00000086643	6	46	6.979	2.803	0.00276613	0.0117517	Pus1	pseudouridine synthase 1 [Source:MGI Symbol;Acc:MGI:1929237]
ENSMUST00000080884	40	282	6.973	2.802	4.37135e-06	3.67085e-05	Pfkfb1	6-phosphofructo-2-kinase/fructose-2,6-biphosphatase 1 [Source:MGI Symbol;Acc:MGI:107816]
ENSMUST00000161262	5	32	6.976	2.802	0.000191104	0.00112199	AW554918	expressed sequence AW554918 [Source:MGI Symbol;Acc:MGI:2147376]
ENSMUST00000029573	8	52	6.969	2.801	0.00576523	0.022128	Lrrc39	leucine rich repeat containing 39 [Source:MGI Symbol;Acc:MGI:1924557]
ENSMUST00000232841	22	150	6.947	2.796	0.00439395	0.0174856	Ptp4a1	protein tyrosine phosphatase 4a1 [Source:MGI Symbol;Acc:MGI:1277096]
ENSMUST00000057209	44	306	6.94	2.795	0.000235756	0.00135649	Sgsm1	small G protein signaling modulator 1 [Source:MGI Symbol;Acc:MGI:107320]
ENSMUST00000145859	144	1002	6.935	2.794	4.52601e-26	3.5989e-24	Zfas1	zinc finger, NFX1-type containing 1, antisense RNA 1 [Source:MGI Symbol;Acc:MGI:1916199]
ENSMUST00000198393	16	110	6.937	2.794	0.000102651	0.000640655	Cnn3	calponin 3, acidic [Source:MGI Symbol;Acc:MGI:1919244]
ENSMUST00000124555	13	92	6.928	2.793	5.31782e-09	7.456e-08	Gm13446	predicted gene 13446 [Source:MGI Symbol;Acc:MGI:3649869]
ENSMUST00000106054	899	6226	6.928	2.792	3.24064e-112	6.88107e-109	Yars	tyrosyl-tRNA synthetase [Source:MGI Symbol;Acc:MGI:2147627]
ENSMUST00000148998	12	88	6.921	2.791	5.70462e-09	7.94393e-08	Usp36	ubiquitin specific peptidase 36 [Source:MGI Symbol;Acc:MGI:1919594]
ENSMUST00000220133	17	120	6.917	2.79	9.48699e-11	1.70823e-09	Cdc34	cell division cycle 34 [Source:MGI Symbol;Acc:MGI:102657]
ENSMUST00000209205	4	24	6.915	2.79	0.010632	0.0369284	Gm33940	predicted gene, 33940 [Source:MGI Symbol;Acc:MGI:5593099]
ENSMUST00000052281	16	111	6.91	2.789	2.28939e-09	3.38106e-08	Epop	elongin BC and polycomb repressive complex 2 associated protein [Source:MGI Symbol;Acc:MGI:2143991]
ENSMUST00000016463	1745	12053	6.908	2.788	6.19787e-75	5.30343e-72	Slc25a5	solute carrier family 25 (mitochondrial carrier, adenine nucleotide translocator), member 5 [Source:MGI Symbol;Acc:MGI:1353496]
ENSMUST00000129137	41	287	6.909	2.788	5.16493e-05	0.000344275	Raly	hnRNP-associated with lethal yellow [Source:MGI Symbol;Acc:MGI:97850]
ENSMUST00000123744	16	112	6.899	2.786	8.8182e-10	1.38509e-08	Fabp5	fatty acid binding protein 5, epidermal [Source:MGI Symbol;Acc:MGI:101790]
ENSMUST00000110853	13	91	6.899	2.786	0.00843491	0.0304477	Pak6	p21 (RAC1) activated kinase 6 [Source:MGI Symbol;Acc:MGI:2679420]
ENSMUST00000057145	32	220	6.888	2.784	5.27638e-07	5.3502e-06	Hcar2	hydroxycarboxylic acid receptor 2 [Source:MGI Symbol;Acc:MGI:1933383]
ENSMUST00000145216	47	320	6.875	2.781	7.15878e-18	2.81882e-16	Msmo1	methylsterol monoxygenase 1 [Source:MGI Symbol;Acc:MGI:1913484]
ENSMUST00000093207	908	6242	6.875	2.781	5.3738e-15	1.58889e-13	Hba-a2	hemoglobin alpha, adult chain 2 [Source:MGI Symbol;Acc:MGI:96016]
ENSMUST00000022529	1311	9002	6.866	2.78	2.18862e-05	0.000158085	Tkt	transketolase [Source:MGI Symbol;Acc:MGI:105992]
ENSMUST00000095925	10	67	6.867	2.78	0.000162616	0.000971948	Pnp2	purine-nucleoside phosphorylase 2 [Source:MGI Symbol;Acc:MGI:3712328]
ENSMUST00000137720	10	70	6.867	2.78	0.00162059	0.00741207	Rpl35a	ribosomal protein L35A [Source:MGI Symbol;Acc:MGI:1928894]
ENSMUST00000023779	195	1340	6.863	2.779	1.14367e-55	4.65017e-53	Nr4a1	nuclear receptor subfamily 4, group A, member 1 [Source:MGI Symbol;Acc:MGI:1352454]
ENSMUST00000020034	151	1036	6.856	2.777	9.45835e-05	0.000595559	Echdc1	enoyl Coenzyme A hydratase domain containing 1 [Source:MGI Symbol;Acc:MGI:1277169]
ENSMUST00000210434	5	30	6.854	2.777	0.0115875	0.0396445	Fam83e	family with sequence similarity 83, member E [Source:MGI Symbol;Acc:MGI:1921063]
ENSMUST00000025295	147	1008	6.85	2.776	6.41418e-30	6.78471e-28	Spry4	sprouty RTK signaling antagonist 4 [Source:MGI Symbol;Acc:MGI:1345144]
ENSMUST00000117249	16	104	6.847	2.775	0.000152629	0.000917323	Dancr	differentiation antagonizing non-protein coding RNA [Source:MGI Symbol;Acc:MGI:1917286]
ENSMUST00000231019	6	39	6.842	2.774	0.00270521	0.0115293	Gm33432	predicted gene, 33432 [Source:MGI Symbol;Acc:MGI:5592591]
ENSMUST00000033828	6066	41472	6.836	2.773	1.94944e-68	1.34655e-65	Gas6	growth arrest specific 6 [Source:MGI Symbol;Acc:MGI:95660]
ENSMUST00000025618	6	39	6.83	2.772	0.000593692	0.00308474	Pcsk5	proprotein convertase subtilisin/kexin type 5 [Source:MGI Symbol;Acc:MGI:97515]
ENSMUST00000224726	2369	16186	6.832	2.772	0.00423503	0.0169481	Pcx	pyruvate carboxylase [Source:MGI Symbol;Acc:MGI:97520]
ENSMUST00000161623	19	126	6.824	2.771	0.00297058	0.0124931	Gas5	growth arrest specific 5 [Source:MGI Symbol;Acc:MGI:95659]
ENSMUST00000159283	88	600	6.821	2.77	9.57115e-10	1.49272e-08	Manf	mesencephalic astrocyte-derived neurotrophic factor [Source:MGI Symbol;Acc:MGI:1922090]
ENSMUST00000112384	40	272	6.817	2.769	7.21609e-18	2.83944e-16	Rps24	ribosomal protein S24 [Source:MGI Symbol;Acc:MGI:98147]
ENSMUST00000029105	18	124	6.814	2.769	1.07545e-08	1.44192e-07	Zgpat	zinc finger, CCCH-type with G patch domain [Source:MGI Symbol;Acc:MGI:2449939]
ENSMUST00000023610	1138	7755	6.812	2.768	7.72475e-20	3.6692e-18	Adamts1	a disintegrin-like and metallopeptidase (reprolysin type) with thrombospondin type 1 motif, 1 [Source:MGI Symbol;Acc:MGI:109249]
ENSMUST00000130372	11	74	6.804	2.766	0.00121337	0.00577532	Cd209g	CD209g antigen [Source:MGI Symbol;Acc:MGI:1917442]
ENSMUST00000025229	153	1036	6.795	2.765	2.82588e-32	3.43971e-30	Cfb	complement factor B [Source:MGI Symbol;Acc:MGI:105975]
ENSMUST00000028167	379	2573	6.786	2.763	2.71452e-09	3.95996e-08	Gpd2	glycerol phosphate dehydrogenase 2, mitochondrial [Source:MGI Symbol;Acc:MGI:99778]
ENSMUST00000112101	52	354	6.785	2.762	1.83707e-08	2.36996e-07	Itga6	integrin alpha 6 [Source:MGI Symbol;Acc:MGI:96605]
ENSMUST00000043598	25	167	6.781	2.762	0.00622508	0.0236455	Tlcd2	TLC domain containing 2 [Source:MGI Symbol;Acc:MGI:1917141]
ENSMUST00000147403	13	87	6.78	2.761	1.15362e-06	1.08896e-05	Cnp	2',3'-cyclic nucleotide 3' phosphodiesterase [Source:MGI Symbol;Acc:MGI:88437]
ENSMUST00000145881	8	53	6.779	2.761	0.00251399	0.0108149	9430038I01Rik	RIKEN cDNA 9430038I01 gene [Source:MGI Symbol;Acc:MGI:1924502]
ENSMUST00000056866	10	64	6.775	2.76	3.50122e-06	2.99761e-05	Pnpla1	patatin-like phospholipase domain containing 1 [Source:MGI Symbol;Acc:MGI:3617850]
ENSMUST00000136127	6	42	6.772	2.76	0.000242023	0.0013881	Snhg3	small nucleolar RNA host gene 3 [Source:MGI Symbol;Acc:MGI:2684817]
ENSMUST00000123895	8	52	6.774	2.76	0.00162726	0.0074384	Cd300lg	CD300 molecule like family member G [Source:MGI Symbol;Acc:MGI:1289168]
ENSMUST00000082430	2838	19212	6.769	2.759	1.15485e-23	7.48122e-22	Gpx3	glutathione peroxidase 3 [Source:MGI Symbol;Acc:MGI:105102]
ENSMUST00000003572	1394	9430	6.762	2.757	3.20006e-204	3.05771e-200	Gars	glycyl-tRNA synthetase [Source:MGI Symbol;Acc:MGI:2449057]
ENSMUST00000021243	213	1442	6.762	2.757	1.50454e-56	6.43706e-54	Slc35b1	solute carrier family 35, member B1 [Source:MGI Symbol;Acc:MGI:1343133]
ENSMUST00000102503	375	2537	6.761	2.757	8.06877e-46	2.13175e-43	Mrto4	mRNA turnover 4, ribosome maturation factor [Source:MGI Symbol;Acc:MGI:1917152]
ENSMUST00000115077	31	214	6.748	2.755	0.000596285	0.00309568	Abcb8	ATP-binding cassette, sub-family B (MDR/TAP), member 8 [Source:MGI Symbol;Acc:MGI:1351667]
ENSMUST00000153111	125	840	6.73	2.751	1.72308e-20	8.74984e-19	#N/A	peroxisome proliferative activated receptor, gamma, coactivator-related 1 [Source:MGI Symbol;Acc:MGI:2385096]
ENSMUST00000050562	63	426	6.732	2.751	1.39959e-13	3.56146e-12	Ch25h	cholesterol 25-hydroxylase [Source:MGI Symbol;Acc:MGI:1333869]
ENSMUST00000095048	123	827	6.702	2.745	1.38145e-17	5.31188e-16	Rab7	RAB7, member RAS oncogene family [Source:MGI Symbol;Acc:MGI:105068]
ENSMUST00000057625	54	364	6.705	2.745	0.000310601	0.00173626	Arxes1	adipocyte-related X-chromosome expressed sequence 1 [Source:MGI Symbol;Acc:MGI:1923469]
ENSMUST00000124035	7	42	6.702	2.745	0.00356378	0.0146284	Rps19	ribosomal protein S19 [Source:MGI Symbol;Acc:MGI:1333780]
ENSMUST00000107479	226	1508	6.686	2.741	2.57825e-05	0.000183643	Rapgefl1	Rap guanine nucleotide exchange factor (GEF)-like 1 [Source:MGI Symbol;Acc:MGI:3611446]
ENSMUST00000164505	145	966	6.681	2.74	5.65165e-10	9.13747e-09	Slc25a3	solute carrier family 25 (mitochondrial carrier, phosphate carrier), member 3 [Source:MGI Symbol;Acc:MGI:1353498]
ENSMUST00000118349	6	40	6.665	2.737	0.00038682	0.00211047	Zfp36l1-ps	zinc finger protein 36, C3H type-like 1, pseudogene [Source:MGI Symbol;Acc:MGI:3707318]
ENSMUST00000132770	3	21	6.651	2.733	0.00258675	0.0110846	Nol4l	nucleolar protein 4-like [Source:MGI Symbol;Acc:MGI:1918765]
ENSMUST00000217876	45	301	6.638	2.731	1.37854e-09	2.10474e-08	Sbno2	strawberry notch 2 [Source:MGI Symbol;Acc:MGI:2448490]
ENSMUST00000142550	16	110	6.625	2.728	0.00111658	0.00537529	Mrpl38	mitochondrial ribosomal protein L38 [Source:MGI Symbol;Acc:MGI:1926269]
ENSMUST00000070191	13	88	6.624	2.728	0.00400742	0.0161761	Cebpg	CCAAT/enhancer binding protein (C/EBP), gamma [Source:MGI Symbol;Acc:MGI:104982]
ENSMUST00000086399	392	2592	6.62	2.727	4.67591e-15	1.39187e-13	Icam1	intercellular adhesion molecule 1 [Source:MGI Symbol;Acc:MGI:96392]
ENSMUST00000156503	30	202	6.614	2.726	1.08687e-09	1.68091e-08	Uqcrq	ubiquinol-cytochrome c reductase, complex III subunit VII [Source:MGI Symbol;Acc:MGI:107807]
ENSMUST00000146234	9	56	6.613	2.725	0.00639448	0.0241774	Ppig	peptidyl-prolyl isomerase G (cyclophilin G) [Source:MGI Symbol;Acc:MGI:2445173]
ENSMUST00000190654	47	308	6.602	2.723	0.000822206	0.00410323	Adhfe1	alcohol dehydrogenase, iron containing, 1 [Source:MGI Symbol;Acc:MGI:1923437]
ENSMUST00000190096	72	471	6.586	2.719	7.8555e-11	1.42882e-09	Agap1	ArfGAP with GTPase domain, ankyrin repeat and PH domain 1 [Source:MGI Symbol;Acc:MGI:2653690]
ENSMUST00000175975	11	76	6.582	2.719	0.00013725	0.000833907	Cux1	cut-like homeobox 1 [Source:MGI Symbol;Acc:MGI:88568]
ENSMUST00000054351	47	305	6.569	2.716	3.81751e-26	3.04397e-24	Ndnf	neuron-derived neurotrophic factor [Source:MGI Symbol;Acc:MGI:1915419]
ENSMUST00000107619	1122	7376	6.572	2.716	6.94374e-16	2.24784e-14	Klf4	Kruppel-like factor 4 (gut) [Source:MGI Symbol;Acc:MGI:1342287]
ENSMUST00000135179	49	318	6.57	2.716	6.45911e-10	1.03438e-08	Cdk4	cyclin-dependent kinase 4 [Source:MGI Symbol;Acc:MGI:88357]
ENSMUST00000229057	88	574	6.561	2.714	3.28737e-10	5.47554e-09	Scube1	signal peptide, CUB domain, EGF-like 1 [Source:MGI Symbol;Acc:MGI:1890616]
ENSMUST00000025073	16	106	6.559	2.713	3.79234e-07	3.93233e-06	Cul2	cullin 2 [Source:MGI Symbol;Acc:MGI:1918995]
ENSMUST00000139889	82	540	6.559	2.713	0.00105228	0.00510134	Rapgefl1	Rap guanine nucleotide exchange factor (GEF)-like 1 [Source:MGI Symbol;Acc:MGI:3611446]
ENSMUST00000133554	3	22	6.557	2.713	0.00261666	0.011201	Sema5b	sema domain, seven thrombospondin repeats (type 1 and type 1-like), transmembrane domain (TM) and short cytoplasmic domain, (semaphorin) 5B [Source:MGI Symbol;Acc:MGI:107555]
ENSMUST00000046522	168	1101	6.553	2.712	1.98411e-06	1.78629e-05	Btnl9	butyrophilin-like 9 [Source:MGI Symbol;Acc:MGI:2442439]
ENSMUST00000062322	263	1720	6.546	2.711	1.49938e-25	1.13705e-23	Pprc1	peroxisome proliferative activated receptor, gamma, coactivator-related 1 [Source:MGI Symbol;Acc:MGI:2385096]
ENSMUST00000209484	35	231	6.546	2.711	0.000515183	0.00272572	Grwd1	glutamate-rich WD repeat containing 1 [Source:MGI Symbol;Acc:MGI:2141989]
ENSMUST00000202679	12	78	6.549	2.711	0.00218521	0.00957582	Ube2k	ubiquitin-conjugating enzyme E2K [Source:MGI Symbol;Acc:MGI:1858216]
ENSMUST00000147642	19	122	6.546	2.711	0.00237269	0.0102842	Dda1	DET1 and DDB1 associated 1 [Source:MGI Symbol;Acc:MGI:1913748]
ENSMUST00000148765	17	110	6.547	2.711	0.0083867	0.0303125	Ankrd9	ankyrin repeat domain 9 [Source:MGI Symbol;Acc:MGI:1921501]
ENSMUST00000151374	5	34	6.534	2.708	0.00566743	0.0218125	Snhg3	small nucleolar RNA host gene 3 [Source:MGI Symbol;Acc:MGI:2684817]
ENSMUST00000192413	17	110	6.524	2.706	3.45896e-09	4.98506e-08	Gm56350	predicted gene 4430 [Source:MGI Symbol;Acc:MGI:3782614]
ENSMUST00000225857	3685	24046	6.526	2.706	9.08882e-06	7.13894e-05	Tkt	transketolase [Source:MGI Symbol;Acc:MGI:105992]
ENSMUST00000201821	24	154	6.519	2.705	0.00068809	0.00351094	Preb	prolactin regulatory element binding [Source:MGI Symbol;Acc:MGI:1355326]
ENSMUST00000214583	5	36	6.519	2.705	0.00351286	0.0144525	1700017B05Rik	RIKEN cDNA 1700017B05 gene [Source:MGI Symbol;Acc:MGI:1921461]
ENSMUST00000117424	270	1756	6.51	2.703	1.86713e-32	2.30203e-30	Cc2d1a	coiled-coil and C2 domain containing 1A [Source:MGI Symbol;Acc:MGI:2384831]
ENSMUST00000184806	6	38	6.512	2.703	0.000378281	0.00206821	Tcf12	transcription factor 12 [Source:MGI Symbol;Acc:MGI:101877]
ENSMUST00000065210	61	395	6.499	2.7	7.59915e-10	1.20516e-08	Pym1	PYM homolog 1, exon junction complex associated factor [Source:MGI Symbol;Acc:MGI:1925678]
ENSMUST00000041544	394	2560	6.489	2.698	1.76432e-07	1.9452e-06	Fbln2	fibulin 2 [Source:MGI Symbol;Acc:MGI:95488]
ENSMUST00000156921	34	222	6.482	2.696	2.34518e-15	7.2092e-14	Rpl27a	ribosomal protein L27A [Source:MGI Symbol;Acc:MGI:1347076]
ENSMUST00000183929	21	137	6.479	2.696	0.00283309	0.0120003	Rhbdl1	rhomboid like 1 [Source:MGI Symbol;Acc:MGI:2384891]
ENSMUST00000160183	5	30	6.476	2.695	0.00186964	0.00837737	Nop56	NOP56 ribonucleoprotein [Source:MGI Symbol;Acc:MGI:1914384]
ENSMUST00000030513	5	32	6.472	2.694	0.00064584	0.00331929	Mrto4	mRNA turnover 4, ribosome maturation factor [Source:MGI Symbol;Acc:MGI:1917152]
ENSMUST00000023826	111	721	6.461	2.692	1.55549e-07	1.73431e-06	Sncg	synuclein, gamma [Source:MGI Symbol;Acc:MGI:1298397]
ENSMUST00000026096	31	201	6.464	2.692	0.00258206	0.0110695	Bnc1	basonuclin 1 [Source:MGI Symbol;Acc:MGI:1097164]
ENSMUST00000107920	113	729	6.458	2.691	5.69952e-09	7.93876e-08	Srsf1	serine/arginine-rich splicing factor 1 [Source:MGI Symbol;Acc:MGI:98283]
ENSMUST00000155453	13	88	6.457	2.691	7.8566e-06	6.25245e-05	Galnt3	polypeptide N-acetylgalactosaminyltransferase 3 [Source:MGI Symbol;Acc:MGI:894695]
ENSMUST00000107389	1475	9523	6.455	2.691	3.46177e-05	0.000239781	Acly	ATP citrate lyase [Source:MGI Symbol;Acc:MGI:103251]
ENSMUST00000156159	21	137	6.452	2.69	2.04003e-05	0.000148347	Sptbn5	spectrin beta, non-erythrocytic 5 [Source:MGI Symbol;Acc:MGI:2685200]
ENSMUST00000137483	5	30	6.453	2.69	0.000373039	0.00204403	Zxdc	ZXD family zinc finger C [Source:MGI Symbol;Acc:MGI:1933108]
ENSMUST00000150122	4	26	6.447	2.689	0.0148192	0.0486347	Arhgap27	Rho GTPase activating protein 27 [Source:MGI Symbol;Acc:MGI:1916903]
ENSMUST00000033169	118	761	6.446	2.688	6.78449e-32	8.05303e-30	Cdr2	cerebellar degeneration-related 2 [Source:MGI Symbol;Acc:MGI:1100885]
ENSMUST00000155364	777	5012	6.445	2.688	3.231e-06	2.78007e-05	Mpc1	mitochondrial pyruvate carrier 1 [Source:MGI Symbol;Acc:MGI:1915240]
ENSMUST00000060251	104	666	6.433	2.686	3.62857e-15	1.09662e-13	Higd1a	HIG1 domain family, member 1A [Source:MGI Symbol;Acc:MGI:1930666]
ENSMUST00000102739	8	49	6.436	2.686	6.72213e-06	5.43112e-05	Btf3l4	basic transcription factor 3-like 4 [Source:MGI Symbol;Acc:MGI:1915312]
ENSMUST00000141284	41	266	6.432	2.685	2.7732e-11	5.31031e-10	Slc35b1	solute carrier family 35, member B1 [Source:MGI Symbol;Acc:MGI:1343133]
ENSMUST00000066587	744	4783	6.429	2.685	2.06605e-07	2.25274e-06	Acox1	acyl-Coenzyme A oxidase 1, palmitoyl [Source:MGI Symbol;Acc:MGI:1330812]
ENSMUST00000045866	1349	8671	6.427	2.684	1.40213e-44	3.40616e-42	Ddx21	DEAD (Asp-Glu-Ala-Asp) box polypeptide 21 [Source:MGI Symbol;Acc:MGI:1860494]
ENSMUST00000041901	200	1284	6.425	2.684	5.21514e-06	4.30572e-05	Cib2	calcium and integrin binding family member 2 [Source:MGI Symbol;Acc:MGI:1929293]
ENSMUST00000023268	31	195	6.424	2.684	3.6832e-05	0.000253526	Arc	activity regulated cytoskeletal-associated protein [Source:MGI Symbol;Acc:MGI:88067]
ENSMUST00000025979	649	4171	6.422	2.683	5.26867e-41	1.07494e-38	Aldh18a1	aldehyde dehydrogenase 18 family, member A1 [Source:MGI Symbol;Acc:MGI:1888908]
ENSMUST00000004936	3	20	6.413	2.681	0.00759226	0.0279092	Ccl24	chemokine (C-C motif) ligand 24 [Source:MGI Symbol;Acc:MGI:1928953]
ENSMUST00000125755	3	18	6.411	2.681	0.014416	0.0475078	Tmem161a	transmembrane protein 161A [Source:MGI Symbol;Acc:MGI:2384577]
ENSMUST00000020448	138	883	6.403	2.679	1.34511e-07	1.51984e-06	Irak3	interleukin-1 receptor-associated kinase 3 [Source:MGI Symbol;Acc:MGI:1921164]
ENSMUST00000098105	15	98	6.389	2.676	0.000292697	0.00164774	Cd72	CD72 antigen [Source:MGI Symbol;Acc:MGI:88345]
ENSMUST00000223810	9	60	6.389	2.676	0.0110455	0.0381154	Fdft1	farnesyl diphosphate farnesyl transferase 1 [Source:MGI Symbol;Acc:MGI:102706]
ENSMUST00000029071	60	381	6.388	2.675	1.2965e-26	1.06489e-24	Car13	carbonic anhydrase 13 [Source:MGI Symbol;Acc:MGI:1931322]
ENSMUST00000042780	951	6064	6.381	2.674	7.94428e-20	3.76408e-18	Tex2	testis expressed gene 2 [Source:MGI Symbol;Acc:MGI:102465]
ENSMUST00000185785	24	155	6.382	2.674	1.28691e-07	1.45983e-06	Ncl	nucleolin [Source:MGI Symbol;Acc:MGI:97286]
ENSMUST00000109021	268	1712	6.378	2.673	4.76434e-16	1.5707e-14	Uqcrq	ubiquinol-cytochrome c reductase, complex III subunit VII [Source:MGI Symbol;Acc:MGI:107807]
ENSMUST00000010899	75	482	6.367	2.671	4.7912e-26	3.79923e-24	Cars	cysteinyl-tRNA synthetase [Source:MGI Symbol;Acc:MGI:1351477]
ENSMUST00000163506	61	387	6.368	2.671	1.00347e-18	4.32232e-17	Mcrs1	microspherule protein 1 [Source:MGI Symbol;Acc:MGI:1858420]
ENSMUST00000098192	229	1457	6.368	2.671	2.85023e-10	4.77378e-09	Hbb-bt	hemoglobin, beta adult t chain [Source:MGI Symbol;Acc:MGI:5474850]
ENSMUST00000021164	29	186	6.369	2.671	7.20036e-09	9.88515e-08	Pimreg	PICALM interacting mitotic regulator [Source:MGI Symbol;Acc:MGI:1924434]
ENSMUST00000170556	6	38	6.36	2.669	0.000516887	0.00273297	Pycr1	pyrroline-5-carboxylate reductase 1 [Source:MGI Symbol;Acc:MGI:2384795]
ENSMUST00000121477	8	52	6.354	2.668	5.95448e-05	0.000391936	Mrpl1	mitochondrial ribosomal protein L1 [Source:MGI Symbol;Acc:MGI:2137202]
ENSMUST00000180358	69	440	6.352	2.667	1.55512e-09	2.35242e-08	Polr3d	polymerase (RNA) III (DNA directed) polypeptide D [Source:MGI Symbol;Acc:MGI:1914315]
ENSMUST00000229633	12	75	6.352	2.667	6.20927e-07	6.20699e-06	Bop1	block of proliferation 1 [Source:MGI Symbol;Acc:MGI:1334460]
ENSMUST00000004232	1225	7769	6.34	2.664	1.69318e-23	1.08098e-21	Adh1	alcohol dehydrogenase 1 (class I) [Source:MGI Symbol;Acc:MGI:87921]
ENSMUST00000136824	11	71	6.332	2.663	1.60925e-05	0.000119802	Ppp2r2d	protein phosphatase 2, regulatory subunit B, delta [Source:MGI Symbol;Acc:MGI:1289252]
ENSMUST00000022849	970	6138	6.329	2.662	4.94052e-108	8.8514e-105	Tars	threonyl-tRNA synthetase [Source:MGI Symbol;Acc:MGI:106314]
ENSMUST00000143587	37	236	6.328	2.662	2.52429e-12	5.50477e-11	Zfas1	zinc finger, NFX1-type containing 1, antisense RNA 1 [Source:MGI Symbol;Acc:MGI:1916199]
ENSMUST00000026828	142	897	6.331	2.662	3.70869e-08	4.5686e-07	Mcrip2	MAPK regulated corepressor interacting protein 2 [Source:MGI Symbol;Acc:MGI:1915491]
ENSMUST00000033001	2943	18620	6.326	2.661	0.00394115	0.0159468	Dgat2	diacylglycerol O-acyltransferase 2 [Source:MGI Symbol;Acc:MGI:1915050]
ENSMUST00000177538	3	16	6.325	2.661	0.0119154	0.0405993	Usp16	ubiquitin specific peptidase 16 [Source:MGI Symbol;Acc:MGI:1921362]
ENSMUST00000167153	35	222	6.322	2.66	5.72815e-12	1.19649e-10	Tmem8b	transmembrane protein 8B [Source:MGI Symbol;Acc:MGI:2441680]
ENSMUST00000204617	63	396	6.314	2.659	4.8829e-13	1.17277e-11	Syn2	synapsin II [Source:MGI Symbol;Acc:MGI:103020]
ENSMUST00000120512	37	232	6.318	2.659	2.60175e-05	0.000185109	Mdfic	MyoD family inhibitor domain containing [Source:MGI Symbol;Acc:MGI:104611]
ENSMUST00000161036	9	57	6.309	2.657	9.15643e-05	0.000578136	Greb1	gene regulated by estrogen in breast cancer protein [Source:MGI Symbol;Acc:MGI:2149712]
ENSMUST00000206861	289	1824	6.305	2.656	2.78259e-06	2.42444e-05	Lipe	lipase, hormone sensitive [Source:MGI Symbol;Acc:MGI:96790]
ENSMUST00000048043	92	582	6.298	2.655	3.8433e-13	9.33251e-12	Coro2b	coronin, actin binding protein, 2B [Source:MGI Symbol;Acc:MGI:2444283]
ENSMUST00000134127	21	132	6.299	2.655	9.20017e-05	0.000580578	Ctu2	cytosolic thiouridylase subunit 2 [Source:MGI Symbol;Acc:MGI:1914215]
ENSMUST00000093209	805	5070	6.296	2.654	2.98895e-14	8.11362e-13	Hba-a1	hemoglobin alpha, adult chain 1 [Source:MGI Symbol;Acc:MGI:96015]
ENSMUST00000047356	3418	21498	6.29	2.653	9.14142e-50	2.8483e-47	Atf5	activating transcription factor 5 [Source:MGI Symbol;Acc:MGI:2141857]
ENSMUST00000028955	12	74	6.29	2.653	2.32802e-06	2.06511e-05	Angpt4	angiopoietin 4 [Source:MGI Symbol;Acc:MGI:1336887]
ENSMUST00000107356	487	3062	6.285	2.652	2.97781e-37	4.78209e-35	Stat5a	signal transducer and activator of transcription 5A [Source:MGI Symbol;Acc:MGI:103036]
ENSMUST00000185356	975	6127	6.284	2.652	5.99615e-11	1.10464e-09	Lamc2	laminin, gamma 2 [Source:MGI Symbol;Acc:MGI:99913]
ENSMUST00000099112	110	694	6.285	2.652	9.08102e-05	0.000573754	Itga7	integrin alpha 7 [Source:MGI Symbol;Acc:MGI:102700]
[truncated: 15,586 more rows]

## Sheet: TableS3 KO+OVX vs KO+E2
Table S3 Differentially expressed transcripts between Isl1-Esr1KO+OVX vs Isl1-Esr1KO+E2
Id	Isl1-Esr1KO+OVX	Isl1-Esr1KO+E2	FoldChange	log2FoldChange	pvalue	padj	gene symbol	Gene description
ENSMUST00000132320	0	897	4.807e+07	25.519	3.72429e-09	8.3705e-07	Eif4g1	eukaryotic translation initiation factor 4, gamma 1 [Source:MGI Symbol;Acc:MGI:2384784]
ENSMUST00000062658	0	374	2.06112e+07	24.297	1.98315e-08	3.49469e-06	Zmynd11	zinc finger, MYND domain containing 11 [Source:MGI Symbol;Acc:MGI:1913755]
ENSMUST00000184867	0	330	1.8276e+07	24.123	2.49916e-08	4.20826e-06	Tcf12	transcription factor 12 [Source:MGI Symbol;Acc:MGI:101877]
ENSMUST00000119488	0	276	1.53934e+07	23.876	3.46765e-08	5.49047e-06	Fam220a	family with sequence similarity 220, member A [Source:MGI Symbol;Acc:MGI:1914488]
ENSMUST00000107057	0	254	1.41871e+07	23.758	4.04741e-08	6.35156e-06	Nfia	nuclear factor I/A [Source:MGI Symbol;Acc:MGI:108056]
ENSMUST00000219554	0	234	1.31407e+07	23.648	4.67686e-08	7.16965e-06	Myl6	myosin, light polypeptide 6, alkali, smooth muscle and non-muscle [Source:MGI Symbol;Acc:MGI:109318]
ENSMUST00000110567	0	210	1.17619e+07	23.488	5.75821e-08	8.53148e-06	Map4k5	mitogen-activated protein kinase kinase kinase kinase 5 [Source:MGI Symbol;Acc:MGI:1925503]
ENSMUST00000080857	0	197	1.10935e+07	23.403	6.423e-08	9.4113e-06	Plec	plectin [Source:MGI Symbol;Acc:MGI:1277961]
ENSMUST00000170862	0	195	1.10012e+07	23.391	6.52391e-08	9.50663e-06	Csnk1a1	casein kinase 1, alpha 1 [Source:MGI Symbol;Acc:MGI:1934950]
ENSMUST00000208231	0	193	1.09023e+07	23.378	6.63466e-08	9.58898e-06	Synm	synemin, intermediate filament protein [Source:MGI Symbol;Acc:MGI:2661187]
ENSMUST00000085420	0	187	1.0566e+07	23.333	7.03312e-08	9.97462e-06	Car12	carbonic anhydrase 12 [Source:MGI Symbol;Acc:MGI:1923709]
ENSMUST00000153847	0	176	9.94293e+06	23.245	7.87314e-08	1.10771e-05	Hspa8	heat shock protein 8 [Source:MGI Symbol;Acc:MGI:105384]
ENSMUST00000163060	0	174	9.83302e+06	23.229	8.03696e-08	1.12777e-05	Hr	lysine demethylase and nuclear receptor corepressor [Source:MGI Symbol;Acc:MGI:96223]
ENSMUST00000137265	0	170	9.66822e+06	23.205	8.29239e-08	1.16054e-05	Krt14	keratin 14 [Source:MGI Symbol;Acc:MGI:96688]
ENSMUST00000005719	0	166	9.4052e+06	23.165	8.72611e-08	1.20959e-05	Adcy9	adenylate cyclase 9 [Source:MGI Symbol;Acc:MGI:108450]
ENSMUST00000110084	0	181	9.38407e+06	23.162	8.75854e-08	1.20959e-05	Bicd2	BICD cargo adaptor 2 [Source:MGI Symbol;Acc:MGI:1924145]
ENSMUST00000113509	0	181	9.38407e+06	23.162	8.75854e-08	1.20959e-05	Nup210	nucleoporin 210 [Source:MGI Symbol;Acc:MGI:1859555]
ENSMUST00000121863	0	162	9.16161e+06	23.127	9.15937e-08	1.25487e-05	Chpf2	chondroitin polymerizing factor 2 [Source:MGI Symbol;Acc:MGI:1917522]
ENSMUST00000191268	0	159	9.03662e+06	23.107	9.39432e-08	1.27674e-05	Pik3r4	phosphoinositide-3-kinase regulatory subunit 4 [Source:MGI Symbol;Acc:MGI:1922919]
ENSMUST00000166821	0	182	8.84737e+06	23.077	9.76012e-08	1.32065e-05	Mlh3	mutL homolog 3 [Source:MGI Symbol;Acc:MGI:1353455]
ENSMUST00000136936	0	357	7.85926e+06	22.906	1.20931e-07	1.58772e-05	Sqstm1	sequestosome 1 [Source:MGI Symbol;Acc:MGI:107931]
ENSMUST00000113158	0	171	7.47192e+06	22.833	1.32925e-07	1.71966e-05	Zbtb34	zinc finger and BTB domain containing 34 [Source:MGI Symbol;Acc:MGI:2685195]
ENSMUST00000233633	0	171	7.47192e+06	22.833	1.32925e-07	1.71966e-05	Clcn7	chloride channel, voltage-sensitive 7 [Source:MGI Symbol;Acc:MGI:1347048]
ENSMUST00000204653	0	212	7.00774e+06	22.741	1.49182e-07	1.90214e-05	Cnbp	cellular nucleic acid binding protein [Source:MGI Symbol;Acc:MGI:88431]
ENSMUST00000189359	0	214	6.77992e+06	22.693	1.58369e-07	2.01444e-05	Mdfic	MyoD family inhibitor domain containing [Source:MGI Symbol;Acc:MGI:104611]
ENSMUST00000224663	0	216	6.59659e+06	22.653	1.66397e-07	2.10143e-05	Nedd4l	neural precursor cell expressed, developmentally down-regulated gene 4-like [Source:MGI Symbol;Acc:MGI:1933754]
ENSMUST00000033023	0	410	2358.9	11.204	4.67284e-20	1.23928e-16	Aqp8	aquaporin 8 [Source:MGI Symbol;Acc:MGI:1195271]
ENSMUST00000235011	0	383	2203.54	11.106	9.98614e-07	9.00825e-05	Ss18	SS18, nBAF chromatin remodeling complex subunit [Source:MGI Symbol;Acc:MGI:107708]
ENSMUST00000156918	0	377	2168.53	11.082	1.69164e-19	3.90121e-16	Phldb1	pleckstrin homology like domain, family B, member 1 [Source:MGI Symbol;Acc:MGI:2143230]
ENSMUST00000034566	0	306	1762.4	10.783	1.46232e-17	2.28131e-14	Dixdc1	DIX domain containing 1 [Source:MGI Symbol;Acc:MGI:2679721]
ENSMUST00000187039	0	299	1717.39	10.746	9.36816e-18	1.50578e-14	Ktn1	kinectin 1 [Source:MGI Symbol;Acc:MGI:109153]
ENSMUST00000088200	0	270	1551.2	10.599	1.14676e-15	1.19268e-12	Aqp5	aquaporin 5 [Source:MGI Symbol;Acc:MGI:106215]
ENSMUST00000105582	0	224	1290.21	10.333	9.06382e-15	7.39635e-12	Ube2j2	ubiquitin-conjugating enzyme E2J 2 [Source:MGI Symbol;Acc:MGI:2153608]
ENSMUST00000185656	0	224	1282.59	10.325	1.97723e-16	2.43898e-13	Zfp287	zinc finger protein 287 [Source:MGI Symbol;Acc:MGI:2176561]
ENSMUST00000113814	0	210	1205.66	10.236	5.15713e-16	5.94662e-13	Ppp1r18	protein phosphatase 1, regulatory subunit 18 [Source:MGI Symbol;Acc:MGI:1923698]
ENSMUST00000165956	0	204	1175.7	10.199	7.70737e-15	6.65091e-12	Zfp267	DNA segment, Chr 3, ERATO Doi 254, expressed [Source:MGI Symbol;Acc:MGI:1098769]
ENSMUST00000167084	0	202	1158.11	10.178	1.24579e-15	1.27075e-12	Gtf2ird1	general transcription factor II I repeat domain-containing 1 [Source:MGI Symbol;Acc:MGI:1861942]
ENSMUST00000035539	0	194	1111.88	10.119	1.95729e-14	1.42217e-11	Dnah2	dynein, axonemal, heavy chain 2 [Source:MGI Symbol;Acc:MGI:107731]
ENSMUST00000106460	0	192	1108.61	10.115	1.64082e-12	8.61705e-10	Itgb4	integrin beta 4 [Source:MGI Symbol;Acc:MGI:96613]
ENSMUST00000005722	0	188	1082.05	10.08	4.41678e-15	4.11009e-12	Mef2c	myocyte enhancer factor 2C [Source:MGI Symbol;Acc:MGI:99458]
ENSMUST00000162116	0	186	1068.52	10.061	3.99184e-13	2.40608e-10	Fxyd5	FXYD domain-containing ion transport regulator 5 [Source:MGI Symbol;Acc:MGI:1201785]
ENSMUST00000169438	0	181	1040.96	10.024	1.08424e-14	8.51867e-12	Plec	plectin [Source:MGI Symbol;Acc:MGI:1277961]
ENSMUST00000115446	0	180	1036.87	10.018	0.00144296	0.029986	Cldn12	claudin 12 [Source:MGI Symbol;Acc:MGI:1929288]
ENSMUST00000114608	0	176	1011.56	9.982	9.00001e-13	5.02504e-10	Etl4	enhancer trap locus 4 [Source:MGI Symbol;Acc:MGI:95454]
ENSMUST00000169701	0	176	1010.63	9.981	1.09551e-12	5.9294e-10	Glod4	glyoxalase domain containing 4 [Source:MGI Symbol;Acc:MGI:1914451]
ENSMUST00000120356	0	149	857.101	9.743	1.42981e-11	5.97956e-09	Araf	Araf proto-oncogene, serine/threonine kinase [Source:MGI Symbol;Acc:MGI:88065]
ENSMUST00000182001	0	146	840.816	9.716	5.48814e-11	1.93323e-08	Arhgef9	CDC42 guanine nucleotide exchange factor (GEF) 9 [Source:MGI Symbol;Acc:MGI:2442233]
ENSMUST00000090697	0	144	829.131	9.695	7.91869e-10	2.05894e-07	Syt6	synaptotagmin VI [Source:MGI Symbol;Acc:MGI:1859544]
ENSMUST00000167856	0	142	816.297	9.673	2.14442e-09	5.14679e-07	Myo18a	myosin XVIIIA [Source:MGI Symbol;Acc:MGI:2667185]
ENSMUST00000163530	0	134	767.065	9.583	2.44719e-13	1.54529e-10	Tars2	threonyl-tRNA synthetase 2, mitochondrial (putative) [Source:MGI Symbol;Acc:MGI:1919057]
ENSMUST00000091583	0	130	751.03	9.553	8.43503e-13	4.75969e-10	Klhl3	kelch-like 3 [Source:MGI Symbol;Acc:MGI:2445185]
ENSMUST00000123709	0	129	740.444	9.532	2.92062e-12	1.44781e-09	Dmxl2	Dmx-like 2 [Source:MGI Symbol;Acc:MGI:2444630]
ENSMUST00000174616	0	124	715.576	9.483	6.72584e-13	4.00845e-10	P4ha2	procollagen-proline, 2-oxoglutarate 4-dioxygenase (proline 4-hydroxylase), alpha II polypeptide [Source:MGI Symbol;Acc:MGI:894286]
ENSMUST00000123948	0	118	681.746	9.413	4.9504e-10	1.3676e-07	Abi1	abl-interactor 1 [Source:MGI Symbol;Acc:MGI:104913]
ENSMUST00000040153	0	114	657.687	9.361	2.10223e-12	1.0932e-09	Rorb	RAR-related orphan receptor beta [Source:MGI Symbol;Acc:MGI:1343464]
ENSMUST00000163062	0	114	657.373	9.361	9.00727e-07	8.28272e-05	Arhgef10	Rho guanine nucleotide exchange factor (GEF) 10 [Source:MGI Symbol;Acc:MGI:2444453]
ENSMUST00000052588	0	114	655.403	9.356	1.96039e-11	7.81828e-09	Zfp654	zinc finger protein 654 [Source:MGI Symbol;Acc:MGI:1919270]
ENSMUST00000069595	0	110	636.216	9.313	1.85601e-11	7.45805e-09	Rnf181	ring finger protein 181 [Source:MGI Symbol;Acc:MGI:1913760]
ENSMUST00000171366	0	110	633.533	9.307	5.88023e-11	2.05197e-08	Disp1	dispatched RND transporter family member 1 [Source:MGI Symbol;Acc:MGI:1916147]
ENSMUST00000062861	0	106	611.876	9.257	3.39348e-11	1.24998e-08	Rabggta	Rab geranylgeranyl transferase, a subunit [Source:MGI Symbol;Acc:MGI:1860443]
ENSMUST00000102855	0	106	610.649	9.254	2.88597e-11	1.09341e-08	Crat	carnitine acetyltransferase [Source:MGI Symbol;Acc:MGI:109501]
ENSMUST00000111370	0	106	607.525	9.247	3.36105e-11	1.24669e-08	Madd	MAP-kinase activating death domain [Source:MGI Symbol;Acc:MGI:2444672]
ENSMUST00000134179	0	104	596.891	9.221	1.49722e-06	0.000122178	Tmprss11g	transmembrane protease, serine 11g [Source:MGI Symbol;Acc:MGI:2444058]
ENSMUST00000035748	0	100	578.096	9.175	5.71374e-07	5.96225e-05	Armcx1	armadillo repeat containing, X-linked 1 [Source:MGI Symbol;Acc:MGI:1925498]
ENSMUST00000111758	0	100	573.883	9.165	1.33085e-11	5.73912e-09	C2cd5	C2 calcium-dependent domain containing 5 [Source:MGI Symbol;Acc:MGI:1921991]
ENSMUST00000097778	0	100	573.175	9.163	5.23946e-09	1.11611e-06	Arid5a	AT rich interactive domain 5A (MRF1-like) [Source:MGI Symbol;Acc:MGI:2443039]
ENSMUST00000081713	0	95	547.633	9.097	7.64273e-11	2.58208e-08	Ncoa2	nuclear receptor coactivator 2 [Source:MGI Symbol;Acc:MGI:1276533]
ENSMUST00000183339	0	92	533.809	9.06	5.50351e-11	1.93323e-08	Gm27177	predicted gene 27177 [Source:MGI Symbol;Acc:MGI:5521020]
ENSMUST00000112098	0	89	512.749	9.002	1.13006e-10	3.58927e-08	Pbrm1	polybromo 1 [Source:MGI Symbol;Acc:MGI:1923998]
ENSMUST00000170810	0	89	512.792	9.002	1.00589e-06	9.05846e-05	Slc25a3	solute carrier family 25 (mitochondrial carrier, phosphate carrier), member 3 [Source:MGI Symbol;Acc:MGI:1353498]
ENSMUST00000105345	0	86	491.635	8.941	1.93064e-07	2.40387e-05	Tcf3	transcription factor 3 [Source:MGI Symbol;Acc:MGI:98510]
ENSMUST00000159991	0	86	491.212	8.94	1.76046e-10	5.36655e-08	Gnaz	guanine nucleotide binding protein, alpha z subunit [Source:MGI Symbol;Acc:MGI:95780]
ENSMUST00000023750	0	83	477.926	8.901	1.27117e-08	2.34666e-06	Faim2	Fas apoptotic inhibitory molecule 2 [Source:MGI Symbol;Acc:MGI:1919643]
ENSMUST00000119838	0	81	467.031	8.867	3.97404e-10	1.12722e-07	Gm14322	predicted gene 14322 [Source:MGI Symbol;Acc:MGI:3652185]
ENSMUST00000068702	0	81	466.571	8.866	7.32641e-09	1.51209e-06	Phf21a	PHD finger protein 21A [Source:MGI Symbol;Acc:MGI:2384756]
ENSMUST00000165316	0	80	456.399	8.834	2.72834e-10	7.9954e-08	Iars	isoleucine-tRNA synthetase [Source:MGI Symbol;Acc:MGI:2145219]
ENSMUST00000165608	0	78	446.178	8.801	2.16191e-07	2.65445e-05	Xpo6	exportin 6 [Source:MGI Symbol;Acc:MGI:2429950]
ENSMUST00000112425	0	76	437.405	8.773	1.98306e-09	4.8612e-07	Zfp384	zinc finger protein 384 [Source:MGI Symbol;Acc:MGI:2443203]
ENSMUST00000129096	0	72	415.829	8.7	1.07048e-07	1.43748e-05	Mapk13	mitogen-activated protein kinase 13 [Source:MGI Symbol;Acc:MGI:1346864]
ENSMUST00000148096	0	71	409.162	8.677	1.96223e-06	0.000151061	Appl2	adaptor protein, phosphotyrosine interaction, PH domain and leucine zipper containing 2 [Source:MGI Symbol;Acc:MGI:2384914]
ENSMUST00000198094	0	68	387.71	8.599	7.13206e-06	0.000445057	Rabggtb	Rab geranylgeranyl transferase, b subunit [Source:MGI Symbol;Acc:MGI:99537]
ENSMUST00000163901	0	67	383.152	8.582	7.91546e-05	0.00320988	Cic	capicua transcriptional repressor [Source:MGI Symbol;Acc:MGI:1918972]
ENSMUST00000079605	0	62	356.861	8.479	9.949e-09	1.91201e-06	Zfp462	zinc finger protein 462 [Source:MGI Symbol;Acc:MGI:107690]
ENSMUST00000124785	0	60	341.41	8.415	1.54702e-08	2.80059e-06	Plxna2	plexin A2 [Source:MGI Symbol;Acc:MGI:107684]
ENSMUST00000061038	1	198	337.46	8.399	2.04468e-05	0.00106431	Sprr2b	small proline-rich protein 2B [Source:MGI Symbol;Acc:MGI:1330352]
ENSMUST00000148219	0	54	310.509	8.278	4.30754e-08	6.70031e-06	Drap1	Dr1 associated protein 1 (negative cofactor 2 alpha) [Source:MGI Symbol;Acc:MGI:1913806]
ENSMUST00000090040	0	53	304.899	8.252	6.56919e-08	9.54638e-06	Ldb3	LIM domain binding 3 [Source:MGI Symbol;Acc:MGI:1344412]
ENSMUST00000109723	0	53	304.022	8.248	5.94681e-07	6.14874e-05	Mta1	metastasis associated 1 [Source:MGI Symbol;Acc:MGI:2150037]
ENSMUST00000097395	0	52	301.461	8.236	6.37823e-08	9.37158e-06	Gm3435	predicted gene 3435 [Source:MGI Symbol;Acc:MGI:3810125]
ENSMUST00000113022	0	51	295.132	8.205	8.94615e-05	0.00354915	Tatdn2	TatD DNase domain containing 2 [Source:MGI Symbol;Acc:MGI:3576210]
ENSMUST00000202167	0	49	282.976	8.145	1.26817e-06	0.000106047	Kit	KIT proto-oncogene receptor tyrosine kinase [Source:MGI Symbol;Acc:MGI:96677]
ENSMUST00000000128	0	48	280.187	8.13	7.10482e-05	0.00293729	Wnt9a	wingless-type MMTV integration site family, member 9A [Source:MGI Symbol;Acc:MGI:2446084]
ENSMUST00000108629	0	48	277.214	8.115	1.11389e-06	9.70159e-05	Tsen34	tRNA splicing endonuclease subunit 34 [Source:MGI Symbol;Acc:MGI:1913328]
ENSMUST00000075162	2	539	275.787	8.107	0.000222026	0.00711155	Klk1	kallikrein 1 [Source:MGI Symbol;Acc:MGI:102850]
ENSMUST00000080449	0	48	273.933	8.098	0.000129173	0.00468486	Hspa2	heat shock protein 2 [Source:MGI Symbol;Acc:MGI:96243]
ENSMUST00000130515	0	48	273.112	8.093	1.32755e-06	0.000110543	Cep112	centrosomal protein 112 [Source:MGI Symbol;Acc:MGI:1923673]
ENSMUST00000148955	0	48	271.126	8.083	5.90991e-06	0.000379968	Hdhd2	haloacid dehalogenase-like hydrolase domain containing 2 [Source:MGI Symbol;Acc:MGI:1924237]
ENSMUST00000113862	0	47	270.15	8.078	1.68654e-06	0.000133918	Kcnj15	potassium inwardly-rectifying channel, subfamily J, member 15 [Source:MGI Symbol;Acc:MGI:1310000]
ENSMUST00000186182	0	46	268.165	8.067	1.56516e-06	0.000126369	Psmd8	proteasome (prosome, macropain) 26S subunit, non-ATPase, 8 [Source:MGI Symbol;Acc:MGI:1888669]
ENSMUST00000120201	0	45	259.977	8.022	8.3252e-07	7.85739e-05	Zmym3	zinc finger, MYM-type 3 [Source:MGI Symbol;Acc:MGI:1927231]
ENSMUST00000031540	0	42	240.766	7.911	1.01191e-06	9.08182e-05	Oasl1	2'-5' oligoadenylate synthetase-like 1 [Source:MGI Symbol;Acc:MGI:2180849]
ENSMUST00000112315	0	40	230.195	7.847	7.23739e-06	0.000449992	Txlng	taxilin gamma [Source:MGI Symbol;Acc:MGI:3590652]
ENSMUST00000025724	0	40	230.034	7.846	6.00587e-06	0.000385204	Il33	interleukin 33 [Source:MGI Symbol;Acc:MGI:1924375]
ENSMUST00000115419	0	39	223.761	7.806	0.000190303	0.00627739	St7	suppression of tumorigenicity 7 [Source:MGI Symbol;Acc:MGI:1927450]
ENSMUST00000176242	0	39	222.987	7.801	3.25516e-06	0.000226588	Ect2	ect2 oncogene [Source:MGI Symbol;Acc:MGI:95281]
ENSMUST00000182047	0	38	218.674	7.773	3.04076e-05	0.00146359	Rnf4	ring finger protein 4 [Source:MGI Symbol;Acc:MGI:1201691]
ENSMUST00000132648	0	38	217.381	7.764	6.6247e-06	0.000417821	Crlf1	cytokine receptor-like factor 1 [Source:MGI Symbol;Acc:MGI:1340030]
ENSMUST00000138231	0	38	215.475	7.751	3.33073e-06	0.000230854	Clp1	CLP1, cleavage and polyadenylation factor I subunit [Source:MGI Symbol;Acc:MGI:2138968]
ENSMUST00000190731	0	38	213.939	7.741	5.49479e-06	0.000356737	Sytl2	synaptotagmin-like 2 [Source:MGI Symbol;Acc:MGI:1933366]
ENSMUST00000111205	0	37	213.242	7.736	9.98995e-05	0.00384533	Bud23	BUD23, rRNA methyltransferase and ribosome maturation factor [Source:MGI Symbol;Acc:MGI:1913388]
ENSMUST00000112502	0	36	209.864	7.713	4.14032e-06	0.000279403	Tank	TRAF family member-associated Nf-kappa B activator [Source:MGI Symbol;Acc:MGI:107676]
ENSMUST00000211022	0	36	207.951	7.7	1.60914e-05	0.000868282	Nup98	nucleoporin 98 [Source:MGI Symbol;Acc:MGI:109404]
ENSMUST00000050327	0	36	207.059	7.694	4.96844e-06	0.000324952	Ackr2	atypical chemokine receptor 2 [Source:MGI Symbol;Acc:MGI:1891697]
ENSMUST00000150388	0	34	199.434	7.64	0.0022535	0.0416802	Gm28052	predicted gene, 28052 [Source:MGI Symbol;Acc:MGI:5547788]
ENSMUST00000228181	0	34	191.292	7.58	1.12961e-05	0.000651268	Mettl6	methyltransferase like 6 [Source:MGI Symbol;Acc:MGI:1914261]
ENSMUST00000229464	0	33	189.693	7.568	4.3978e-05	0.00200747	Sp7	Sp7 transcription factor 7 [Source:MGI Symbol;Acc:MGI:2153568]
ENSMUST00000126087	0	32	188.578	7.559	0.000239709	0.00757728	Prodh	proline dehydrogenase [Source:MGI Symbol;Acc:MGI:97770]
ENSMUST00000201544	0	32	185.84	7.538	1.55848e-05	0.000845244	Rbm47	RNA binding motif protein 47 [Source:MGI Symbol;Acc:MGI:2384294]
ENSMUST00000155613	0	32	182.494	7.512	0.000336185	0.00984102	Aldh18a1	aldehyde dehydrogenase 18 family, member A1 [Source:MGI Symbol;Acc:MGI:1888908]
ENSMUST00000117731	0	32	182.401	7.511	1.76846e-05	0.000939907	Rbfox3	RNA binding protein, fox-1 homolog (C. elegans) 3 [Source:MGI Symbol;Acc:MGI:106368]
ENSMUST00000081891	0	32	181.516	7.504	9.50237e-05	0.00370607	Zfp128	zinc finger protein 128 [Source:MGI Symbol;Acc:MGI:2389445]
ENSMUST00000195749	0	32	180.871	7.499	4.62881e-05	0.00208758	Nsun6	NOL1/NOP2/Sun domain family member 6 [Source:MGI Symbol;Acc:MGI:1921705]
ENSMUST00000028855	0	32	179.438	7.487	2.07956e-05	0.0010793	Prom2	prominin 2 [Source:MGI Symbol;Acc:MGI:2138997]
ENSMUST00000113558	0	31	178.962	7.484	2.32324e-05	0.00118249	Dcun1d4	DCN1, defective in cullin neddylation 1, domain containing 4 (S. cerevisiae) [Source:MGI Symbol;Acc:MGI:2140972]
ENSMUST00000212166	0	32	178.848	7.483	0.00084646	0.0198312	Sh2d4a	SH2 domain containing 4A [Source:MGI Symbol;Acc:MGI:1919531]
ENSMUST00000208436	0	30	173.583	7.439	0.000349936	0.0101428	Gm44911	predicted gene 44911 [Source:MGI Symbol;Acc:MGI:5753487]
ENSMUST00000123564	0	30	172.429	7.43	0.00223241	0.041417	Cutc	cutC copper transporter [Source:MGI Symbol;Acc:MGI:1913638]
ENSMUST00000234352	0	30	172.239	7.428	5.1135e-05	0.00225942	Nubp2	nucleotide binding protein 2 [Source:MGI Symbol;Acc:MGI:1347072]
ENSMUST00000030562	0	30	171.985	7.426	9.89449e-05	0.00381825	Hcrtr1	hypocretin (orexin) receptor 1 [Source:MGI Symbol;Acc:MGI:2385650]
ENSMUST00000230067	0	30	170.948	7.417	0.000235429	0.00746868	Gm49425	predicted gene, 49425 [Source:MGI Symbol;Acc:MGI:6155060]
ENSMUST00000213660	0	29	168.473	7.396	0.000133263	0.00478251	Csk	c-src tyrosine kinase [Source:MGI Symbol;Acc:MGI:88537]
ENSMUST00000186057	0	29	166.154	7.376	7.2276e-05	0.00297414	Stat1	signal transducer and activator of transcription 1 [Source:MGI Symbol;Acc:MGI:103063]
ENSMUST00000137339	0	28	164.535	7.362	0.000530245	0.0138208	Igfbp5	insulin-like growth factor binding protein 5 [Source:MGI Symbol;Acc:MGI:96440]
ENSMUST00000168459	0	28	163.75	7.355	0.000487343	0.0130554	Sectm1b	secreted and transmembrane 1B [Source:MGI Symbol;Acc:MGI:1929083]
ENSMUST00000172611	0	26	145.571	7.186	0.000150112	0.0052143	Eftud2	elongation factor Tu GTP binding domain containing 2 [Source:MGI Symbol;Acc:MGI:1336880]
ENSMUST00000115848	0	48	143.577	7.166	0.000176898	0.00593112	Dsc3	desmocollin 3 [Source:MGI Symbol;Acc:MGI:1194993]
ENSMUST00000218157	0	25	143.084	7.161	0.00016447	0.00561739	Dapk3	death-associated protein kinase 3 [Source:MGI Symbol;Acc:MGI:1203520]
ENSMUST00000023788	1	218	142.7	7.157	1.35672e-07	1.75092e-05	Krt6a	keratin 6A [Source:MGI Symbol;Acc:MGI:1100845]
ENSMUST00000202247	0	25	142.608	7.156	0.000173884	0.00586342	Ube3a	ubiquitin protein ligase E3A [Source:MGI Symbol;Acc:MGI:105098]
ENSMUST00000044234	0	24	142.537	7.155	0.00186503	0.0363295	Tgfbr1	transforming growth factor, beta receptor I [Source:MGI Symbol;Acc:MGI:98728]
ENSMUST00000098056	1	90	141.81	7.148	1.36502e-08	2.49666e-06	Aqp8	aquaporin 8 [Source:MGI Symbol;Acc:MGI:1195271]
ENSMUST00000215307	0	24	141.561	7.145	0.000554486	0.0142841	Wdr48	WD repeat domain 48 [Source:MGI Symbol;Acc:MGI:1914811]
ENSMUST00000130674	0	24	139.803	7.127	0.000196432	0.00643953	Spata5	spermatogenesis associated 5 [Source:MGI Symbol;Acc:MGI:1927170]
ENSMUST00000111558	0	24	137.158	7.1	0.000241175	0.00761453	Ablim1	actin-binding LIM protein 1 [Source:MGI Symbol;Acc:MGI:1194500]
ENSMUST00000202007	0	22	129.639	7.018	0.000608072	0.0153077	Krtcap3	keratinocyte associated protein 3 [Source:MGI Symbol;Acc:MGI:1917065]
ENSMUST00000169241	0	22	129.479	7.017	0.000714992	0.0173568	Tor1aip1	torsin A interacting protein 1 [Source:MGI Symbol;Acc:MGI:3582693]
ENSMUST00000198823	0	22	127.791	6.998	0.000397998	0.0111402	Setd2	SET domain containing 2 [Source:MGI Symbol;Acc:MGI:1918177]
ENSMUST00000220649	0	22	127.474	6.994	0.000414657	0.0114792	Med10	mediator complex subunit 10 [Source:MGI Symbol;Acc:MGI:106331]
ENSMUST00000197746	0	22	126.997	6.989	0.00052777	0.0138008	Rflna	refilin A [Source:MGI Symbol;Acc:MGI:1920371]
ENSMUST00000112109	0	22	125.624	6.973	0.000687705	0.0168642	Cabp1	calcium binding protein 1 [Source:MGI Symbol;Acc:MGI:1352750]
ENSMUST00000162018	0	22	125.305	6.969	0.000560008	0.0144054	Slc37a2	solute carrier family 37 (glycerol-3-phosphate transporter), member 2 [Source:MGI Symbol;Acc:MGI:1929693]
ENSMUST00000139540	0	22	124.193	6.956	0.000546921	0.0141435	Ramp3	receptor (calcitonin) activity modifying protein 3 [Source:MGI Symbol;Acc:MGI:1860292]
ENSMUST00000050397	19	2311	122.595	6.938	2.37279e-05	0.00119637	Sprr2f	small proline-rich protein 2F [Source:MGI Symbol;Acc:MGI:1330349]
ENSMUST00000213898	0	21	121.23	6.922	0.000631672	0.0157746	Tube1	epsilon-tubulin 1 [Source:MGI Symbol;Acc:MGI:1919174]
ENSMUST00000161647	0	20	119.86	6.905	0.00127786	0.0273156	Gal3st4	galactose-3-O-sulfotransferase 4 [Source:MGI Symbol;Acc:MGI:1916254]
ENSMUST00000163180	0	21	119.783	6.904	0.00239315	0.0435313	Ccnt1	cyclin T1 [Source:MGI Symbol;Acc:MGI:1328363]
ENSMUST00000136495	0	20	119.699	6.903	0.00110782	0.0245553	Eif2b2	eukaryotic translation initiation factor 2B, subunit 2 beta [Source:MGI Symbol;Acc:MGI:2145118]
ENSMUST00000159789	0	20	117.628	6.878	0.00110146	0.0244313	H3f3a	H3 histone, family 3A [Source:MGI Symbol;Acc:MGI:1097686]
ENSMUST00000107343	0	20	117.468	6.876	0.00126333	0.0270965	Chtop	chromatin target of PRMT1 [Source:MGI Symbol;Acc:MGI:1913761]
ENSMUST00000033512	0	20	117.384	6.875	0.00277151	0.0484565	Slc38a5	solute carrier family 38, member 5 [Source:MGI Symbol;Acc:MGI:2148066]
ENSMUST00000209490	0	20	117.384	6.875	0.00277151	0.0484565	Slc10a7	solute carrier family 10 (sodium/bile acid cotransporter family), member 7 [Source:MGI Symbol;Acc:MGI:1924025]
ENSMUST00000109934	0	20	117.059	6.871	0.00193751	0.037357	Syndig1	synapse differentiation inducing 1 [Source:MGI Symbol;Acc:MGI:3702158]
ENSMUST00000125806	0	20	115.779	6.855	0.000832884	0.0195564	Arl16	ADP-ribosylation factor-like 16 [Source:MGI Symbol;Acc:MGI:1917567]
ENSMUST00000199372	0	20	115.144	6.847	0.00090853	0.0210384	Chrnb2	cholinergic receptor, nicotinic, beta polypeptide 2 (neuronal) [Source:MGI Symbol;Acc:MGI:87891]
ENSMUST00000135431	0	20	112.022	6.808	0.00113469	0.0250151	Lrrc4c	leucine rich repeat containing 4C [Source:MGI Symbol;Acc:MGI:2442636]
ENSMUST00000192960	0	20	111.862	6.806	0.00124317	0.0268378	Txndc9	thioredoxin domain containing 9 [Source:MGI Symbol;Acc:MGI:2138153]
ENSMUST00000177757	0	19	110.813	6.792	0.00236133	0.0431448	Sag	S-antigen, retina and pineal gland (arrestin) [Source:MGI Symbol;Acc:MGI:98227]
ENSMUST00000213880	0	20	109.694	6.777	0.00119633	0.0260549	Aagab	alpha- and gamma-adaptin binding protein [Source:MGI Symbol;Acc:MGI:1914189]
ENSMUST00000008032	4	470	106.209	6.731	5.14756e-38	5.46074e-34	Crlf1	cytokine receptor-like factor 1 [Source:MGI Symbol;Acc:MGI:1340030]
ENSMUST00000107510	0	18	106.096	6.729	0.00152455	0.0312005	Arhgef2	rho/rac guanine nucleotide exchange factor (GEF) 2 [Source:MGI Symbol;Acc:MGI:103264]
ENSMUST00000067205	0	18	100.169	6.646	0.00209567	0.0395722	Kif21a	kinesin family member 21A [Source:MGI Symbol;Acc:MGI:109188]
ENSMUST00000228749	30	2950	99.639	6.639	0.000748553	0.0180149	Olfm4	olfactomedin 4 [Source:MGI Symbol;Acc:MGI:2685142]
ENSMUST00000192966	0	32	94.104	6.556	0.00110142	0.0244313	Gm37087	predicted gene, 37087 [Source:MGI Symbol;Acc:MGI:5610315]
ENSMUST00000090871	3	256	86.322	6.432	1.10805e-05	0.000640928	Sprr2a2	small proline-rich protein 2A2 [Source:MGI Symbol;Acc:MGI:3845026]
ENSMUST00000136509	1	95	62.498	5.966	0.000200205	0.00652692	Lcn2	lipocalin 2 [Source:MGI Symbol;Acc:MGI:96757]
ENSMUST00000031327	5	274	55.358	5.791	0.000145049	0.00508141	Cxcl1	chemokine (C-X-C motif) ligand 1 [Source:MGI Symbol;Acc:MGI:108068]
ENSMUST00000147219	3	172	54.894	5.779	0.000525295	0.0137594	Lcn2	lipocalin 2 [Source:MGI Symbol;Acc:MGI:96757]
ENSMUST00000033142	1	32	53.582	5.744	0.000355772	0.0102503	Ptpn5	protein tyrosine phosphatase, non-receptor type 5 [Source:MGI Symbol;Acc:MGI:97807]
ENSMUST00000189634	21	1110	52.86	5.724	7.77234e-11	2.60924e-08	Sprr2g	small proline-rich protein 2G [Source:MGI Symbol;Acc:MGI:1330348]
ENSMUST00000165147	13	662	51.209	5.678	0.00199392	0.0380574	Muc5b	mucin 5, subtype B, tracheobronchial [Source:MGI Symbol;Acc:MGI:1921430]
ENSMUST00000154810	25	1298	51.008	5.673	0.00025949	0.00807737	G530011O06Rik	RIKEN cDNA G530011O06 gene [Source:MGI Symbol;Acc:MGI:3603513]
ENSMUST00000079859	0	16	47.988	5.585	0.00274824	0.0481892	Klk1b27	kallikrein 1-related peptidase b27 [Source:MGI Symbol;Acc:MGI:891980]
ENSMUST00000007272	56	2566	45.689	5.514	0.00260448	0.046358	Krt14	keratin 14 [Source:MGI Symbol;Acc:MGI:96688]
ENSMUST00000031851	42	1684	39.881	5.318	3.64947e-33	3.02906e-29	Tmem213	transmembrane protein 213 [Source:MGI Symbol;Acc:MGI:1924772]
ENSMUST00000054599	10	397	39.442	5.302	4.57271e-05	0.00207304	Sprr1a	small proline-rich protein 1A [Source:MGI Symbol;Acc:MGI:106660]
ENSMUST00000176880	1	24	37.579	5.232	0.00229005	0.0422354	Zfp428	zinc finger protein 428 [Source:MGI Symbol;Acc:MGI:1916463]
ENSMUST00000230998	3	105	37.158	5.216	1.26956e-06	0.000106047	Aqp5	aquaporin 5 [Source:MGI Symbol;Acc:MGI:106215]
ENSMUST00000060747	5	186	36.952	5.208	2.36124e-07	2.86601e-05	Bhlha15	basic helix-loop-helix family, member a15 [Source:MGI Symbol;Acc:MGI:891976]
ENSMUST00000050785	196	7242	36.951	5.208	0.000257905	0.00803276	Lcn2	lipocalin 2 [Source:MGI Symbol;Acc:MGI:96757]
ENSMUST00000074574	8	292	36.348	5.184	2.98206e-09	6.81786e-07	Unc5cl	unc-5 family C-terminal like [Source:MGI Symbol;Acc:MGI:1923839]
ENSMUST00000030765	139	4968	35.79	5.161	8.67495e-62	2.30068e-57	Padi2	peptidyl arginine deiminase, type II [Source:MGI Symbol;Acc:MGI:1338892]
ENSMUST00000081380	5	142	31.272	4.967	0.00210551	0.0397016	Slco1a5	solute carrier organic anion transporter family, member 1a5 [Source:MGI Symbol;Acc:MGI:1351865]
ENSMUST00000023718	5	140	27.846	4.799	1.10175e-14	8.51867e-12	Krt83	keratin 83 [Source:MGI Symbol;Acc:MGI:3690448]
ENSMUST00000023709	341	9147	26.831	4.746	0.000952111	0.0218245	Krt5	keratin 5 [Source:MGI Symbol;Acc:MGI:96702]
ENSMUST00000128933	1	32	24.799	4.632	0.00157974	0.0320735	Tex2	testis expressed gene 2 [Source:MGI Symbol;Acc:MGI:102465]
ENSMUST00000027243	4	102	24.732	4.628	0.000954765	0.0218664	Il1r2	interleukin 1 receptor, type II [Source:MGI Symbol;Acc:MGI:96546]
ENSMUST00000085455	9	218	24.584	4.62	2.9678e-17	4.25454e-14	Klk1b21	kallikrein 1-related peptidase b21 [Source:MGI Symbol;Acc:MGI:892022]
ENSMUST00000026378	459	11234	24.508	4.615	2.35619e-24	1.38863e-20	Padi1	peptidyl arginine deiminase, type I [Source:MGI Symbol;Acc:MGI:1338893]
ENSMUST00000031835	3	80	23.944	4.582	2.29157e-05	0.00116987	Aoc1	amine oxidase, copper-containing 1 [Source:MGI Symbol;Acc:MGI:1923757]
ENSMUST00000117221	12	252	21.023	4.394	0.00216697	0.0405864	Syt6	synaptotagmin VI [Source:MGI Symbol;Acc:MGI:1859544]
ENSMUST00000103177	5	110	20.651	4.368	0.000198135	0.00647134	Lpo	lactoperoxidase [Source:MGI Symbol;Acc:MGI:1923363]
ENSMUST00000038448	5	84	18.36	4.199	0.00146713	0.0303508	Tmprss11b	transmembrane protease, serine 11B [Source:MGI Symbol;Acc:MGI:2442893]
ENSMUST00000073713	8	142	17.053	4.092	5.03069e-06	0.000328618	Klk1b24	kallikrein 1-related peptidase b24 [Source:MGI Symbol;Acc:MGI:892021]
ENSMUST00000111901	1	21	16.991	4.087	0.00279113	0.0486358	Prg4	proteoglycan 4 (megakaryocyte stimulating factor, articular superficial zone protein) [Source:MGI Symbol;Acc:MGI:1891344]
ENSMUST00000112201	3	56	16.909	4.08	0.00071612	0.0173683	Gorasp2	golgi reassembly stacking protein 2 [Source:MGI Symbol;Acc:MGI:2135962]
ENSMUST00000023797	9	146	16.258	4.023	0.000107389	0.00406286	Krt4	keratin 4 [Source:MGI Symbol;Acc:MGI:96701]
ENSMUST00000063690	18	268	15.017	3.909	3.90601e-20	1.15101e-16	Dhrs9	dehydrogenase/reductase (SDR family) member 9 [Source:MGI Symbol;Acc:MGI:2442798]
ENSMUST00000185502	4	61	14.787	3.886	0.000267417	0.00825149	Spock1	sparc/osteonectin, cwcv and kazal-like domains proteoglycan 1 [Source:MGI Symbol;Acc:MGI:105371]
ENSMUST00000032233	10	144	14.497	3.858	0.00218474	0.040754	Tuba8	tubulin, alpha 8 [Source:MGI Symbol;Acc:MGI:1858225]
ENSMUST00000001872	2	32	14.349	3.843	0.00196906	0.0377732	Hoxd13	homeobox D13 [Source:MGI Symbol;Acc:MGI:96205]
ENSMUST00000167598	17	234	13.655	3.771	0.000437054	0.0119929	S100a14	S100 calcium binding protein A14 [Source:MGI Symbol;Acc:MGI:1913416]
ENSMUST00000166021	3	38	13.615	3.767	0.00102703	0.023191	Gpatch4	G patch domain containing 4 [Source:MGI Symbol;Acc:MGI:1913864]
ENSMUST00000099241	30	406	13.361	3.74	0.000175644	0.00590401	Ccl28	chemokine (C-C motif) ligand 28 [Source:MGI Symbol;Acc:MGI:1861731]
ENSMUST00000044426	6	77	12.852	3.684	0.0027659	0.0484029	Guca2b	guanylate cyclase activator 2b (retina) [Source:MGI Symbol;Acc:MGI:1270851]
ENSMUST00000047973	635	7485	11.785	3.559	3.99748e-33	3.02906e-29	Dhcr24	24-dehydrocholesterol reductase [Source:MGI Symbol;Acc:MGI:1922004]
ENSMUST00000110103	4	48	11.082	3.47	0.0016565	0.0332819	Gdf15	growth differentiation factor 15 [Source:MGI Symbol;Acc:MGI:1346047]
ENSMUST00000179205	4	50	10.884	3.444	0.000134497	0.00481701	Foxl3	predicted gene 5294 [Source:MGI Symbol;Acc:MGI:3646467]
ENSMUST00000078686	18	198	10.716	3.422	0.000115074	0.00426836	Chst8	carbohydrate sulfotransferase 8 [Source:MGI Symbol;Acc:MGI:1916197]
ENSMUST00000030551	90	927	10.305	3.365	2.91006e-11	1.09472e-08	Alpl	alkaline phosphatase, liver/bone/kidney [Source:MGI Symbol;Acc:MGI:87983]
ENSMUST00000003561	10	95	9.416	3.235	1.00118e-05	0.000589398	Phyhip	phytanoyl-CoA hydroxylase interacting protein [Source:MGI Symbol;Acc:MGI:1860417]
ENSMUST00000130314	6	56	9.254	3.21	0.00194535	0.037481	Adamts9	a disintegrin-like and metallopeptidase (reprolysin type) with thrombospondin type 1 motif, 9 [Source:MGI Symbol;Acc:MGI:1916320]
ENSMUST00000031003	184	1654	9.004	3.171	3.97519e-83	2.10852e-78	Ppp2r2c	protein phosphatase 2, regulatory subunit B, gamma [Source:MGI Symbol;Acc:MGI:2442660]
ENSMUST00000231163	20	178	8.771	3.133	7.40122e-07	7.16379e-05	Aqp5	aquaporin 5 [Source:MGI Symbol;Acc:MGI:106215]
ENSMUST00000169082	31	275	8.7	3.121	6.95076e-13	4.09647e-10	Aqp5	aquaporin 5 [Source:MGI Symbol;Acc:MGI:106215]
ENSMUST00000162801	5	42	8.647	3.112	0.000161495	0.00554515	Manf	mesencephalic astrocyte-derived neurotrophic factor [Source:MGI Symbol;Acc:MGI:1922090]
ENSMUST00000194886	27	228	8.4	3.07	2.00329e-06	0.00015289	Gm30414	predicted gene, 30414 [Source:MGI Symbol;Acc:MGI:5589573]
ENSMUST00000026381	58	468	8.101	3.018	6.24533e-05	0.00264411	Padi4	peptidyl arginine deiminase, type IV [Source:MGI Symbol;Acc:MGI:1338898]
ENSMUST00000154293	4	30	7.741	2.952	0.000637147	0.0158963	Pdcd2	programmed cell death 2 [Source:MGI Symbol;Acc:MGI:104643]
ENSMUST00000009538	67	514	7.7	2.945	8.35929e-09	1.67318e-06	Syn2	synapsin II [Source:MGI Symbol;Acc:MGI:103020]
ENSMUST00000027566	127	958	7.571	2.92	0.000593835	0.0150421	Serpinb11	serine (or cysteine) peptidase inhibitor, clade B (ovalbumin), member 11 [Source:MGI Symbol;Acc:MGI:1914207]
ENSMUST00000138486	9	67	7.492	2.905	0.00106503	0.0238661	Morrbid	predicted gene 14005 [Source:MGI Symbol;Acc:MGI:3652191]
ENSMUST00000136858	6	42	7.432	2.894	9.87483e-05	0.00381486	Rps9	ribosomal protein S9 [Source:MGI Symbol;Acc:MGI:1924096]
ENSMUST00000029632	65	481	7.327	2.873	6.11813e-07	6.24073e-05	Lrat	lecithin-retinol acyltransferase (phosphatidylcholine-retinol-O-acyltransferase) [Source:MGI Symbol;Acc:MGI:1891259]
ENSMUST00000043098	174	1270	7.291	2.866	8.27642e-26	5.48748e-22	Gadd45a	growth arrest and DNA-damage-inducible 45 alpha [Source:MGI Symbol;Acc:MGI:107799]
ENSMUST00000000579	67	488	7.288	2.866	2.32866e-05	0.00118249	Sox9	SRY (sex determining region Y)-box 9 [Source:MGI Symbol;Acc:MGI:98371]
ENSMUST00000050899	4	30	6.969	2.801	0.000407438	0.0113208	Tmem198	transmembrane protein 198 [Source:MGI Symbol;Acc:MGI:2443133]
ENSMUST00000205047	12	86	6.92	2.791	8.97643e-05	0.0035585	Gm7932	predicted gene 7932 [Source:MGI Symbol;Acc:MGI:3643446]
ENSMUST00000161934	5	32	6.761	2.757	0.000602057	0.0152068	Ipo9	importin 9 [Source:MGI Symbol;Acc:MGI:1918944]
ENSMUST00000097543	131	881	6.741	2.753	5.12929e-05	0.00226346	Ivns1abp	influenza virus NS1A binding protein [Source:MGI Symbol;Acc:MGI:2152389]
ENSMUST00000117202	11	74	6.487	2.697	0.00216483	0.0405745	Gm10600	predicted gene 10600 [Source:MGI Symbol;Acc:MGI:3710628]
ENSMUST00000045374	31	200	6.442	2.688	3.84794e-11	1.37907e-08	Ramp3	receptor (calcitonin) activity modifying protein 3 [Source:MGI Symbol;Acc:MGI:1860292]
ENSMUST00000021548	37	236	6.286	2.652	8.22966e-13	4.69374e-10	Rdh12	retinol dehydrogenase 12 [Source:MGI Symbol;Acc:MGI:1925224]
ENSMUST00000122302	194	1216	6.262	2.647	2.62471e-10	7.73442e-08	Son	Son DNA binding protein [Source:MGI Symbol;Acc:MGI:98353]
ENSMUST00000151958	32	199	6.19	2.63	1.19252e-05	0.000684563	Gadd45a	growth arrest and DNA-damage-inducible 45 alpha [Source:MGI Symbol;Acc:MGI:107799]
ENSMUST00000070328	26	162	6.164	2.624	3.70057e-12	1.78441e-09	Sh2d4b	SH2 domain containing 4B [Source:MGI Symbol;Acc:MGI:1925182]
ENSMUST00000001083	10	59	6.074	2.603	5.91057e-05	0.00253251	Nhp2	NHP2 ribonucleoprotein [Source:MGI Symbol;Acc:MGI:1098547]
ENSMUST00000003445	35	208	5.998	2.584	2.64358e-12	1.33543e-09	Fkbp11	FK506 binding protein 11 [Source:MGI Symbol;Acc:MGI:1913370]
ENSMUST00000204188	103	620	5.996	2.584	0.0027538	0.0482548	Hnrnpa2b1	heterogeneous nuclear ribonucleoprotein A2/B1 [Source:MGI Symbol;Acc:MGI:104819]
ENSMUST00000081857	52	306	5.855	2.55	0.00175401	0.0346603	Myh6	myosin, heavy polypeptide 6, cardiac muscle, alpha [Source:MGI Symbol;Acc:MGI:97255]
ENSMUST00000165824	44	258	5.852	2.549	6.4461e-07	6.50026e-05	2810459M11Rik	RIKEN cDNA 2810459M11 gene [Source:MGI Symbol;Acc:MGI:1920042]
ENSMUST00000088257	14	78	5.822	2.542	0.000159467	0.00549965	Trmt112	tRNA methyltransferase 11-2 [Source:MGI Symbol;Acc:MGI:1914924]
ENSMUST00000052478	67	384	5.755	2.525	1.85705e-08	3.32775e-06	Dmrta1	doublesex and mab-3 related transcription factor like family A1 [Source:MGI Symbol;Acc:MGI:2653627]
ENSMUST00000043944	6	36	5.689	2.508	0.000293809	0.00884187	Ano5	anoctamin 5 [Source:MGI Symbol;Acc:MGI:3576659]
ENSMUST00000137284	51	286	5.664	2.502	0.000142368	0.0050204	Gmppb	GDP-mannose pyrophosphorylase B [Source:MGI Symbol;Acc:MGI:2660880]
ENSMUST00000067801	136	766	5.641	2.496	4.24179e-06	0.000285524	Cbs	cystathionine beta-synthase [Source:MGI Symbol;Acc:MGI:88285]
ENSMUST00000041123	24	135	5.578	2.48	0.00130084	0.0276661	Muc20	mucin 20 [Source:MGI Symbol;Acc:MGI:2385039]
ENSMUST00000077698	15	83	5.554	2.474	0.00132688	0.0280847	Calml3	calmodulin-like 3 [Source:MGI Symbol;Acc:MGI:1917655]
ENSMUST00000087879	57	318	5.553	2.473	3.33058e-07	3.78289e-05	Nexmif	neurite extension and migration factor [Source:MGI Symbol;Acc:MGI:2148050]
ENSMUST00000114227	11	58	5.496	2.458	0.00162322	0.0327497	Gng12	guanine nucleotide binding protein (G protein), gamma 12 [Source:MGI Symbol;Acc:MGI:1336171]
ENSMUST00000021195	35	187	5.417	2.437	2.42838e-08	4.1284e-06	Slc6a4	solute carrier family 6 (neurotransmitter transporter, serotonin), member 4 [Source:MGI Symbol;Acc:MGI:96285]
ENSMUST00000048102	335	1796	5.376	2.427	2.81281e-07	3.27187e-05	Myh14	myosin, heavy polypeptide 14 [Source:MGI Symbol;Acc:MGI:1919210]
ENSMUST00000170580	16	88	5.328	2.414	0.00119659	0.0260549	Kcnf1	potassium voltage-gated channel, subfamily F, member 1 [Source:MGI Symbol;Acc:MGI:2687399]
ENSMUST00000029297	211	1124	5.327	2.413	1.0634e-08	2.02895e-06	Slc7a11	solute carrier family 7 (cationic amino acid transporter, y+ system), member 11 [Source:MGI Symbol;Acc:MGI:1347355]
ENSMUST00000154565	18	94	5.302	2.407	6.71286e-06	0.000421876	Cbr2	carbonyl reductase 2 [Source:MGI Symbol;Acc:MGI:107200]
ENSMUST00000194801	141	741	5.254	2.393	0.00232673	0.0427484	Rbm5	RNA binding motif protein 5 [Source:MGI Symbol;Acc:MGI:1933204]
ENSMUST00000226782	6	30	5.227	2.386	0.00208701	0.0394508	Spcs1	signal peptidase complex subunit 1 homolog (S. cerevisiae) [Source:MGI Symbol;Acc:MGI:1916269]
ENSMUST00000207249	193	1005	5.216	2.383	2.68266e-40	3.55734e-36	Tex2	testis expressed gene 2 [Source:MGI Symbol;Acc:MGI:102465]
ENSMUST00000199815	117	608	5.183	2.374	0.000118068	0.00435807	Ltf	lactotransferrin [Source:MGI Symbol;Acc:MGI:96837]
ENSMUST00000117687	356	1844	5.181	2.373	7.19105e-18	1.23041e-14	Ppp2r2b	protein phosphatase 2, regulatory subunit B, beta [Source:MGI Symbol;Acc:MGI:1920180]
ENSMUST00000218471	29	139	4.916	2.298	0.00108237	0.0241325	Col6a4	collagen, type VI, alpha 4 [Source:MGI Symbol;Acc:MGI:1915803]
ENSMUST00000115078	13	62	4.902	2.293	0.00259687	0.0463158	Rpl35a	ribosomal protein L35A [Source:MGI Symbol;Acc:MGI:1928894]
ENSMUST00000094787	172	840	4.869	2.284	0.000514758	0.0136054	Slc34a2	solute carrier family 34 (sodium phosphate), member 2 [Source:MGI Symbol;Acc:MGI:1342284]
ENSMUST00000120537	111	540	4.861	2.281	0.00213222	0.0401055	Bcl3	B cell leukemia/lymphoma 3 [Source:MGI Symbol;Acc:MGI:88140]
ENSMUST00000028102	1189	5776	4.855	2.279	3.52349e-10	1.01572e-07	Kif5c	kinesin family member 5C [Source:MGI Symbol;Acc:MGI:1098269]
ENSMUST00000041859	238	1132	4.763	2.252	6.40543e-19	1.30676e-15	Gmds	GDP-mannose 4, 6-dehydratase [Source:MGI Symbol;Acc:MGI:1891112]
ENSMUST00000040418	10	44	4.71	2.236	0.000270521	0.0083279	Chad	chondroadherin [Source:MGI Symbol;Acc:MGI:1096866]
ENSMUST00000117812	42	194	4.595	2.2	0.00183561	0.0358484	Nipa2	non imprinted in Prader-Willi/Angelman syndrome 2 homolog (human) [Source:MGI Symbol;Acc:MGI:1913918]
ENSMUST00000034862	18	80	4.564	2.19	6.21167e-07	6.2998e-05	Tmem266	transmembrane protein 266 [Source:MGI Symbol;Acc:MGI:2142980]
ENSMUST00000233392	111	504	4.554	2.187	0.00101197	0.0228899	Xdh	xanthine dehydrogenase [Source:MGI Symbol;Acc:MGI:98973]
ENSMUST00000026907	21	94	4.503	2.171	1.19165e-06	0.000101132	Klkb1	kallikrein B, plasma 1 [Source:MGI Symbol;Acc:MGI:102849]
ENSMUST00000126194	13	59	4.499	2.17	0.000111029	0.00415316	Gadd45a	growth arrest and DNA-damage-inducible 45 alpha [Source:MGI Symbol;Acc:MGI:107799]
ENSMUST00000078509	301	1354	4.49	2.167	1.33818e-05	0.000751906	Cbs	cystathionine beta-synthase [Source:MGI Symbol;Acc:MGI:88285]
ENSMUST00000086923	269	1196	4.444	2.152	4.88768e-05	0.00217676	Col17a1	collagen, type XVII, alpha 1 [Source:MGI Symbol;Acc:MGI:88450]
ENSMUST00000156226	96	426	4.438	2.15	7.88656e-06	0.000481379	Eif4g1	eukaryotic translation initiation factor 4, gamma 1 [Source:MGI Symbol;Acc:MGI:2384784]
ENSMUST00000047761	400	1770	4.42	2.144	2.9836e-06	0.000210727	Cldn10	claudin 10 [Source:MGI Symbol;Acc:MGI:1913101]
ENSMUST00000111961	239	1050	4.398	2.137	0.000690968	0.0169051	Hnrnpa3	heterogeneous nuclear ribonucleoprotein A3 [Source:MGI Symbol;Acc:MGI:1917171]
ENSMUST00000060214	94	415	4.395	2.136	9.17148e-07	8.38747e-05	Tmem125	transmembrane protein 125 [Source:MGI Symbol;Acc:MGI:1923409]
ENSMUST00000206570	28	124	4.375	2.129	0.00113541	0.0250205	Ppp4c	protein phosphatase 4, catalytic subunit [Source:MGI Symbol;Acc:MGI:1891763]
ENSMUST00000017751	117	512	4.371	2.128	0.00109565	0.0243498	Tns4	tensin 4 [Source:MGI Symbol;Acc:MGI:2144377]
ENSMUST00000114729	16	70	4.357	2.123	1.03692e-05	0.000606397	Dpysl5	dihydropyrimidinase-like 5 [Source:MGI Symbol;Acc:MGI:1929772]
ENSMUST00000176207	57	246	4.309	2.107	0.000669043	0.0164831	Hnrnpk	heterogeneous nuclear ribonucleoprotein K [Source:MGI Symbol;Acc:MGI:99894]
ENSMUST00000021674	103	444	4.302	2.105	0.00172023	0.0341867	Fos	FBJ osteosarcoma oncogene [Source:MGI Symbol;Acc:MGI:95574]
ENSMUST00000151258	32	136	4.266	2.093	1.58759e-06	0.000127783	Acer3	alkaline ceramidase 3 [Source:MGI Symbol;Acc:MGI:1913440]
ENSMUST00000161856	66	280	4.247	2.087	1.88965e-10	5.69492e-08	Rbm20	RNA binding motif protein 20 [Source:MGI Symbol;Acc:MGI:1920963]
ENSMUST00000146882	20	86	4.239	2.084	0.000194844	0.00639934	Pprc1	peroxisome proliferative activated receptor, gamma, coactivator-related 1 [Source:MGI Symbol;Acc:MGI:2385096]
ENSMUST00000131696	88	367	4.182	2.064	6.03376e-07	6.21183e-05	Nol9	nucleolar protein 9 [Source:MGI Symbol;Acc:MGI:1921285]
ENSMUST00000170608	22	92	4.159	2.056	0.00240685	0.0437356	Qrfprl	RIKEN cDNA C130060K24 gene [Source:MGI Symbol;Acc:MGI:2441881]
ENSMUST00000096040	13	52	4.144	2.051	0.000290377	0.00877117	Svopl	SV2 related protein homolog (rat)-like [Source:MGI Symbol;Acc:MGI:2444335]
ENSMUST00000115615	210	869	4.137	2.049	4.1692e-15	3.94898e-12	Rbm3	RNA binding motif (RNP1, RRM) protein 3 [Source:MGI Symbol;Acc:MGI:1099460]
ENSMUST00000112946	13	54	4.139	2.049	0.000678249	0.0166863	Tmem40	transmembrane protein 40 [Source:MGI Symbol;Acc:MGI:2137870]
ENSMUST00000145364	225	930	4.124	2.044	3.94311e-06	0.000267584	Rsrp1	arginine/serine rich protein 1 [Source:MGI Symbol;Acc:MGI:106498]
ENSMUST00000026148	1125	4604	4.092	2.033	2.87422e-11	1.09341e-08	Cbr2	carbonyl reductase 2 [Source:MGI Symbol;Acc:MGI:107200]
ENSMUST00000228977	19	79	4.093	2.033	0.000237264	0.00751789	Sco2	SCO2 cytochrome c oxidase assembly protein [Source:MGI Symbol;Acc:MGI:3818630]
ENSMUST00000115621	230	938	4.087	2.031	6.99533e-15	6.28892e-12	Rbm3	RNA binding motif (RNP1, RRM) protein 3 [Source:MGI Symbol;Acc:MGI:1099460]
ENSMUST00000199033	162	660	4.074	2.027	1.14443e-12	6.13162e-10	Znhit6	zinc finger, HIT type 6 [Source:MGI Symbol;Acc:MGI:1916996]
ENSMUST00000108612	162	658	4.074	2.026	5.59219e-05	0.00242734	Eif5a	eukaryotic translation initiation factor 5A [Source:MGI Symbol;Acc:MGI:106248]
ENSMUST00000105612	216	866	4.016	2.006	5.78405e-14	3.93331e-11	Nadk	NAD kinase [Source:MGI Symbol;Acc:MGI:2183149]
ENSMUST00000127340	51	203	4.017	2.006	2.52062e-09	5.89406e-07	Tlcd3a	family with sequence similarity 57, member A [Source:MGI Symbol;Acc:MGI:2151840]
ENSMUST00000218107	25	102	4.003	2.001	7.2337e-05	0.00297434	Rps12	ribosomal protein S12 [Source:MGI Symbol;Acc:MGI:98105]
ENSMUST00000085774	260	1036	3.982	1.993	1.02229e-15	1.08448e-12	Sdk1	sidekick cell adhesion molecule 1 [Source:MGI Symbol;Acc:MGI:2444413]
ENSMUST00000023846	17	66	3.9	1.964	3.23503e-05	0.00154867	Lrrc71	leucine rich repeat containing 71 [Source:MGI Symbol;Acc:MGI:1921735]
ENSMUST00000145335	78	304	3.891	1.96	0.000116217	0.00429572	Nop56	NOP56 ribonucleoprotein [Source:MGI Symbol;Acc:MGI:1914384]
ENSMUST00000044752	169	654	3.853	1.946	3.23032e-14	2.28457e-11	Nrtn	neurturin [Source:MGI Symbol;Acc:MGI:108417]
ENSMUST00000124737	37	142	3.845	1.943	2.37189e-06	0.000174138	Atf2	activating transcription factor 2 [Source:MGI Symbol;Acc:MGI:109349]
ENSMUST00000165470	402	1541	3.833	1.939	0.000543288	0.0140708	Slc6a2	solute carrier family 6 (neurotransmitter transporter, noradrenalin), member 2 [Source:MGI Symbol;Acc:MGI:1270850]
ENSMUST00000042780	897	3430	3.826	1.936	8.35788e-11	2.77074e-08	Tex2	testis expressed gene 2 [Source:MGI Symbol;Acc:MGI:102465]
ENSMUST00000034453	206	766	3.72	1.895	0.00183758	0.0358738	Acta1	actin, alpha 1, skeletal muscle [Source:MGI Symbol;Acc:MGI:87902]
ENSMUST00000170468	71	265	3.716	1.894	0.0021713	0.0406085	Pus1	pseudouridine synthase 1 [Source:MGI Symbol;Acc:MGI:1929237]
ENSMUST00000006476	93	344	3.712	1.892	1.09142e-06	9.60049e-05	Upk1a	uroplakin 1A [Source:MGI Symbol;Acc:MGI:98911]
ENSMUST00000047275	175	648	3.709	1.891	6.53058e-06	0.000414348	Bace2	beta-site APP-cleaving enzyme 2 [Source:MGI Symbol;Acc:MGI:1860440]
ENSMUST00000026425	395	1462	3.705	1.89	0.00127751	0.0273156	Pa2g4	proliferation-associated 2G4 [Source:MGI Symbol;Acc:MGI:894684]
ENSMUST00000165175	217	801	3.691	1.884	1.39684e-11	5.93371e-09	Sv2b	synaptic vesicle glycoprotein 2 b [Source:MGI Symbol;Acc:MGI:1927338]
ENSMUST00000136118	76	280	3.684	1.881	0.00030438	0.00906508	Ppp2r2b	protein phosphatase 2, regulatory subunit B, beta [Source:MGI Symbol;Acc:MGI:1920180]
ENSMUST00000234361	42	155	3.68	1.88	5.64776e-05	0.00244546	Cyp1b1	cytochrome P450, family 1, subfamily b, polypeptide 1 [Source:MGI Symbol;Acc:MGI:88590]
ENSMUST00000069064	16	60	3.674	1.877	0.000662702	0.0163798	Ydjc	YdjC homolog (bacterial) [Source:MGI Symbol;Acc:MGI:1916351]
ENSMUST00000098391	235	860	3.659	1.871	6.63625e-07	6.629e-05	Pcsk6	proprotein convertase subtilisin/kexin type 6 [Source:MGI Symbol;Acc:MGI:102897]
ENSMUST00000159597	20	72	3.592	1.845	4.58507e-05	0.0020751	Lmo7	LIM domain only 7 [Source:MGI Symbol;Acc:MGI:1353586]
ENSMUST00000170303	232	834	3.585	1.842	8.7658e-05	0.00349066	Gm20390	predicted gene 20390 [Source:MGI Symbol;Acc:MGI:5141855]
ENSMUST00000174173	48	170	3.514	1.813	1.47745e-05	0.000812093	1110038B12Rik	RIKEN cDNA 1110038B12 gene [Source:MGI Symbol;Acc:MGI:1916013]
ENSMUST00000102853	28	98	3.511	1.812	0.000467605	0.012648	Cstad	CSA-conditional, T cell activation-dependent protein [Source:MGI Symbol;Acc:MGI:1925867]
ENSMUST00000108485	188	660	3.506	1.81	2.45582e-06	0.000178685	Atp2a3	ATPase, Ca++ transporting, ubiquitous [Source:MGI Symbol;Acc:MGI:1194503]
ENSMUST00000048064	699	2450	3.504	1.809	0.00072881	0.0175876	Greb1	gene regulated by estrogen in breast cancer protein [Source:MGI Symbol;Acc:MGI:2149712]
ENSMUST00000058914	825	2884	3.498	1.806	0.00015672	0.00541193	Tuba1c	tubulin, alpha 1C [Source:MGI Symbol;Acc:MGI:1095409]
ENSMUST00000041142	400	1396	3.492	1.804	0.00129871	0.0276319	Muc1	mucin 1, transmembrane [Source:MGI Symbol;Acc:MGI:97231]
ENSMUST00000139673	37	129	3.49	1.803	7.00581e-07	6.9071e-05	Slc9a8	solute carrier family 9 (sodium/hydrogen exchanger), member 8 [Source:MGI Symbol;Acc:MGI:1924281]
ENSMUST00000162601	17	57	3.486	1.802	0.00228601	0.0421755	Trmu	tRNA 5-methylaminomethyl-2-thiouridylate methyltransferase [Source:MGI Symbol;Acc:MGI:1919276]
ENSMUST00000139682	84	290	3.475	1.797	0.00278025	0.0485099	Axin2	axin 2 [Source:MGI Symbol;Acc:MGI:1270862]
ENSMUST00000149450	99	344	3.461	1.791	0.000471179	0.0126993	Cbr2	carbonyl reductase 2 [Source:MGI Symbol;Acc:MGI:107200]
ENSMUST00000024783	185	641	3.457	1.79	0.000685222	0.0168267	Bysl	bystin-like [Source:MGI Symbol;Acc:MGI:1858419]
ENSMUST00000044278	95	327	3.452	1.788	8.75315e-06	0.000525803	St6galnac5	ST6 (alpha-N-acetyl-neuraminyl-2,3-beta-galactosyl-1,3)-N-acetylgalactosaminide alpha-2,6-sialyltransferase 5 [Source:MGI Symbol;Acc:MGI:1349471]
ENSMUST00000075214	149	502	3.372	1.754	1.81446e-17	2.74978e-14	Dsc2	desmocollin 2 [Source:MGI Symbol;Acc:MGI:103221]
ENSMUST00000038677	233	788	3.372	1.754	0.00167769	0.0335297	Rrp12	ribosomal RNA processing 12 homolog (S. cerevisiae) [Source:MGI Symbol;Acc:MGI:2147437]
ENSMUST00000174093	21	70	3.371	1.753	0.00135428	0.0285281	Shmt1	serine hydroxymethyltransferase 1 (soluble) [Source:MGI Symbol;Acc:MGI:98299]
ENSMUST00000135884	228	764	3.354	1.746	5.40752e-05	0.002367	Nme1	NME/NM23 nucleoside diphosphate kinase 1 [Source:MGI Symbol;Acc:MGI:97355]
ENSMUST00000176209	119	396	3.347	1.743	9.43529e-05	0.00369076	Pcsk6	proprotein convertase subtilisin/kexin type 6 [Source:MGI Symbol;Acc:MGI:102897]
ENSMUST00000154479	114	379	3.335	1.738	0.000241882	0.00762832	Cbr2	carbonyl reductase 2 [Source:MGI Symbol;Acc:MGI:107200]
ENSMUST00000188593	185	616	3.328	1.735	2.18336e-05	0.00112002	Tuba4a	tubulin, alpha 4A [Source:MGI Symbol;Acc:MGI:1095410]
ENSMUST00000190226	88	291	3.32	1.731	3.31929e-06	0.000230447	Cdv3	carnitine deficiency-associated gene expressed in ventricle 3 [Source:MGI Symbol;Acc:MGI:2448759]
ENSMUST00000050029	62	203	3.315	1.729	0.000604934	0.0152512	Six1	sine oculis-related homeobox 1 [Source:MGI Symbol;Acc:MGI:102780]
ENSMUST00000085164	225	745	3.311	1.727	0.00273336	0.0480234	Sv2b	synaptic vesicle glycoprotein 2 b [Source:MGI Symbol;Acc:MGI:1927338]
ENSMUST00000130602	213	702	3.287	1.717	4.52726e-10	1.25725e-07	Amotl2	angiomotin-like 2 [Source:MGI Symbol;Acc:MGI:1929286]
ENSMUST00000185928	14	46	3.252	1.701	0.00274506	0.0481653	Rpl3	ribosomal protein L3 [Source:MGI Symbol;Acc:MGI:1351605]
ENSMUST00000112205	19	63	3.25	1.7	0.000634296	0.0158326	Gorasp2	golgi reassembly stacking protein 2 [Source:MGI Symbol;Acc:MGI:2135962]
ENSMUST00000107700	20	64	3.218	1.686	0.00034467	0.010023	Snf8	SNF8, ESCRT-II complex subunit, homolog (S. cerevisiae) [Source:MGI Symbol;Acc:MGI:1343161]
ENSMUST00000233577	34	110	3.213	1.684	0.000798401	0.0189565	Sh3bgr	SH3-binding domain glutamic acid-rich protein [Source:MGI Symbol;Acc:MGI:1354740]
ENSMUST00000043148	1927	6120	3.175	1.667	1.17877e-11	5.25414e-09	Gng12	guanine nucleotide binding protein (G protein), gamma 12 [Source:MGI Symbol;Acc:MGI:1336171]
ENSMUST00000006611	414	1315	3.176	1.667	0.000114181	0.00423819	Srm	spermidine synthase [Source:MGI Symbol;Acc:MGI:102690]
ENSMUST00000068904	427	1354	3.174	1.666	2.59786e-16	3.06212e-13	Krt7	keratin 7 [Source:MGI Symbol;Acc:MGI:96704]
ENSMUST00000003635	638	2024	3.172	1.666	1.46115e-10	4.5323e-08	Ier3	immediate early response 3 [Source:MGI Symbol;Acc:MGI:104814]
ENSMUST00000117409	33	105	3.17	1.665	0.000249544	0.00783676	Atxn7l2	ataxin 7-like 2 [Source:MGI Symbol;Acc:MGI:1919772]
ENSMUST00000032573	99	314	3.172	1.665	0.00103138	0.0232695	Pglyrp1	peptidoglycan recognition protein 1 [Source:MGI Symbol;Acc:MGI:1345092]
ENSMUST00000107949	144	454	3.167	1.663	0.00146018	0.0302542	2410002F23Rik	RIKEN cDNA 2410002F23 gene [Source:MGI Symbol;Acc:MGI:1914226]
ENSMUST00000134742	64	202	3.156	1.658	0.000145423	0.00508807	Adam33	a disintegrin and metallopeptidase domain 33 [Source:MGI Symbol;Acc:MGI:1341813]
ENSMUST00000116528	255	803	3.146	1.653	0.00121591	0.0263458	Klhl12	kelch-like 12 [Source:MGI Symbol;Acc:MGI:2385619]
ENSMUST00000021620	249	780	3.138	1.65	1.56934e-16	2.03026e-13	Otub2	OTU domain, ubiquitin aldehyde binding 2 [Source:MGI Symbol;Acc:MGI:1915399]
ENSMUST00000129800	30	94	3.124	1.643	0.00091643	0.0211897	Eef1d	eukaryotic translation elongation factor 1 delta (guanine nucleotide exchange protein) [Source:MGI Symbol;Acc:MGI:1913906]
ENSMUST00000029700	445	1380	3.104	1.634	2.62312e-13	1.63689e-10	Sema4a	sema domain, immunoglobulin domain (Ig), transmembrane domain (TM) and short cytoplasmic domain, (semaphorin) 4A [Source:MGI Symbol;Acc:MGI:107560]
ENSMUST00000022242	2188	6758	3.089	1.627	3.7855e-13	2.30793e-10	Emb	embigin [Source:MGI Symbol;Acc:MGI:95321]
ENSMUST00000088621	1536	4742	3.088	1.627	1.39835e-11	5.93371e-09	Srrm2	serine/arginine repetitive matrix 2 [Source:MGI Symbol;Acc:MGI:1923206]
ENSMUST00000224662	77	236	3.088	1.627	0.000112307	0.0041845	Rnf180	ring finger protein 180 [Source:MGI Symbol;Acc:MGI:1919066]
ENSMUST00000225086	148	458	3.087	1.626	0.00207206	0.0392243	Slc30a5	solute carrier family 30 (zinc transporter), member 5 [Source:MGI Symbol;Acc:MGI:1916298]
ENSMUST00000200568	179	552	3.072	1.619	8.30837e-09	1.67318e-06	Iglc1	immunoglobulin lambda constant 1 [Source:MGI Symbol;Acc:MGI:99546]
ENSMUST00000055433	99	302	3.072	1.619	4.30343e-05	0.00197288	Spsb4	splA/ryanodine receptor domain and SOCS box containing 4 [Source:MGI Symbol;Acc:MGI:2183445]
ENSMUST00000233281	103	316	3.07	1.618	1.30075e-07	1.69104e-05	Zfp52	zinc finger protein 52 [Source:MGI Symbol;Acc:MGI:99199]
ENSMUST00000089022	131	404	3.068	1.617	5.67333e-05	0.00245252	Irak2	interleukin-1 receptor-associated kinase 2 [Source:MGI Symbol;Acc:MGI:2429603]
ENSMUST00000107503	131	402	3.06	1.613	2.53605e-06	0.000183017	Syt11	synaptotagmin XI [Source:MGI Symbol;Acc:MGI:1859547]
ENSMUST00000023146	150	459	3.056	1.612	0.000165514	0.00564577	Nubp1	nucleotide binding protein 1 [Source:MGI Symbol;Acc:MGI:1347073]
ENSMUST00000004327	1320	4022	3.047	1.607	3.48089e-10	1.00893e-07	G6pdx	glucose-6-phosphate dehydrogenase X-linked [Source:MGI Symbol;Acc:MGI:105979]
ENSMUST00000145484	106	322	3.042	1.605	0.000684138	0.0168152	Atxn7l3	ataxin 7-like 3 [Source:MGI Symbol;Acc:MGI:3036270]
ENSMUST00000167390	75	229	3.04	1.604	1.83142e-06	0.000142646	Slc39a8	solute carrier family 39 (metal ion transporter), member 8 [Source:MGI Symbol;Acc:MGI:1914797]
ENSMUST00000161461	66	200	3.038	1.603	4.17705e-07	4.59666e-05	Gas5	growth arrest specific 5 [Source:MGI Symbol;Acc:MGI:95659]
ENSMUST00000081542	120	364	3.029	1.599	5.08194e-08	7.65197e-06	Kcnd2	potassium voltage-gated channel, Shal-related family, member 2 [Source:MGI Symbol;Acc:MGI:102663]
ENSMUST00000173381	29	87	3.021	1.595	0.00251962	0.0452116	Flot1	flotillin 1 [Source:MGI Symbol;Acc:MGI:1100500]
ENSMUST00000106576	296	894	3.019	1.594	6.33881e-06	0.000403629	Vav3	vav 3 oncogene [Source:MGI Symbol;Acc:MGI:1888518]
ENSMUST00000187837	65	195	2.993	1.581	0.00049846	0.0132794	Nop58	NOP58 ribonucleoprotein [Source:MGI Symbol;Acc:MGI:1933184]
ENSMUST00000116629	119	352	2.968	1.569	5.47723e-05	0.00238721	Arid5a	AT rich interactive domain 5A (MRF1-like) [Source:MGI Symbol;Acc:MGI:2443039]
ENSMUST00000100314	1156	3416	2.954	1.563	9.79461e-13	5.41173e-10	Cldn10	claudin 10 [Source:MGI Symbol;Acc:MGI:1913101]
ENSMUST00000006969	73	215	2.932	1.552	6.40801e-07	6.47417e-05	Krt23	keratin 23 [Source:MGI Symbol;Acc:MGI:2148866]
ENSMUST00000148500	51	150	2.931	1.551	0.000480445	0.0129032	Kat14	lysine acetyltransferase 14 [Source:MGI Symbol;Acc:MGI:1917264]
ENSMUST00000107249	167	486	2.912	1.542	0.000685575	0.0168275	Rpl27	ribosomal protein L27 [Source:MGI Symbol;Acc:MGI:98036]
ENSMUST00000167391	131	380	2.907	1.539	0.000182151	0.00604987	Adamts9	a disintegrin-like and metallopeptidase (reprolysin type) with thrombospondin type 1 motif, 9 [Source:MGI Symbol;Acc:MGI:1916320]
ENSMUST00000113027	2441	7089	2.903	1.538	8.94831e-16	9.68645e-13	Rnf128	ring finger protein 128 [Source:MGI Symbol;Acc:MGI:1914139]
ENSMUST00000029846	329	954	2.902	1.537	0.00192499	0.0371697	Ccn1	cysteine rich protein 61 [Source:MGI Symbol;Acc:MGI:88613]
ENSMUST00000124280	23	68	2.902	1.537	0.00196889	0.0377732	Arid5a	AT rich interactive domain 5A (MRF1-like) [Source:MGI Symbol;Acc:MGI:2443039]
ENSMUST00000038886	296	855	2.889	1.531	0.000471464	0.0127006	Csf3	colony stimulating factor 3 (granulocyte) [Source:MGI Symbol;Acc:MGI:1339751]
ENSMUST00000006915	332	958	2.887	1.529	2.8422e-07	3.29881e-05	Mettl1	methyltransferase like 1 [Source:MGI Symbol;Acc:MGI:1339986]
ENSMUST00000020546	317	912	2.875	1.524	2.68205e-06	0.000191986	Stc2	stanniocalcin 2 [Source:MGI Symbol;Acc:MGI:1316731]
ENSMUST00000021550	157	453	2.877	1.524	4.00962e-05	0.00185257	Arg2	arginase type II [Source:MGI Symbol;Acc:MGI:1330806]
ENSMUST00000137217	129	370	2.861	1.516	0.000592532	0.0150307	Shroom2	shroom family member 2 [Source:MGI Symbol;Acc:MGI:107194]
ENSMUST00000135153	25	73	2.847	1.51	0.000244708	0.00770313	Wt1os	Wilms tumor 1 homolog, opposite strand [Source:MGI Symbol;Acc:MGI:2138884]
ENSMUST00000066601	1350	3844	2.847	1.509	0.000152314	0.00528041	Hyou1	hypoxia up-regulated 1 [Source:MGI Symbol;Acc:MGI:108030]
ENSMUST00000145827	38	108	2.84	1.506	0.000927142	0.0214001	Zfp827	zinc finger protein 827 [Source:MGI Symbol;Acc:MGI:2444807]
ENSMUST00000234194	165	467	2.834	1.503	0.000650635	0.0161493	Osbpl1a	oxysterol binding protein-like 1A [Source:MGI Symbol;Acc:MGI:1927551]
ENSMUST00000115616	679	1919	2.828	1.5	1.93114e-08	3.4258e-06	Rbm3	RNA binding motif (RNP1, RRM) protein 3 [Source:MGI Symbol;Acc:MGI:1099460]
ENSMUST00000071370	419	1182	2.825	1.498	0.000265503	0.00820198	Pcdh17	protocadherin 17 [Source:MGI Symbol;Acc:MGI:2684924]
ENSMUST00000025639	219	618	2.82	1.496	0.000138931	0.00494244	Ccdc86	coiled-coil domain containing 86 [Source:MGI Symbol;Acc:MGI:1277220]
ENSMUST00000187832	71	200	2.807	1.489	7.38794e-06	0.000457259	Rpl3	ribosomal protein L3 [Source:MGI Symbol;Acc:MGI:1351605]
ENSMUST00000160653	493	1383	2.805	1.488	0.00085293	0.01993	Txndc5	thioredoxin domain containing 5 [Source:MGI Symbol;Acc:MGI:2145316]
ENSMUST00000102638	154	432	2.803	1.487	1.18226e-10	3.72482e-08	Ampd2	adenosine monophosphate deaminase 2 [Source:MGI Symbol;Acc:MGI:88016]
ENSMUST00000090246	1378	3860	2.8	1.485	0.00108709	0.0242071	Sgms2	sphingomyelin synthase 2 [Source:MGI Symbol;Acc:MGI:1921692]
ENSMUST00000148809	42	118	2.781	1.476	0.000138322	0.00492407	Ddx18	DEAD (Asp-Glu-Ala-Asp) box polypeptide 18 [Source:MGI Symbol;Acc:MGI:1914192]
ENSMUST00000148351	85	237	2.78	1.475	3.42462e-07	3.88089e-05	Ipo4	importin 4 [Source:MGI Symbol;Acc:MGI:1923001]
ENSMUST00000117291	215	598	2.773	1.471	4.22191e-05	0.00193886	Mthfd1l	methylenetetrahydrofolate dehydrogenase (NADP+ dependent) 1-like [Source:MGI Symbol;Acc:MGI:1924836]
ENSMUST00000037967	67	185	2.768	1.469	3.56763e-05	0.00168059	Slc10a3	solute carrier family 10 (sodium/bile acid cotransporter family), member 3 [Source:MGI Symbol;Acc:MGI:95048]
ENSMUST00000131193	203	562	2.761	1.465	9.56734e-05	0.00372319	Slc35b1	solute carrier family 35, member B1 [Source:MGI Symbol;Acc:MGI:1343133]
ENSMUST00000025186	949	2606	2.747	1.458	4.59817e-08	7.09e-06	Slc39a7	solute carrier family 39 (zinc transporter), member 7 [Source:MGI Symbol;Acc:MGI:95909]
ENSMUST00000148443	149	409	2.739	1.454	0.000450262	0.0122791	Cyp20a1	cytochrome P450, family 20, subfamily a, polypeptide 1 [Source:MGI Symbol;Acc:MGI:1925201]
ENSMUST00000016026	131	357	2.726	1.447	7.48414e-07	7.23085e-05	Lcorl	ligand dependent nuclear receptor corepressor-like [Source:MGI Symbol;Acc:MGI:2651932]
ENSMUST00000126380	60	164	2.724	1.446	6.11073e-07	6.24073e-05	Snhg12	small nucleolar RNA host gene 12 [Source:MGI Symbol;Acc:MGI:1916721]
ENSMUST00000069036	575	1568	2.725	1.446	5.28113e-05	0.00232081	Manf	mesencephalic astrocyte-derived neurotrophic factor [Source:MGI Symbol;Acc:MGI:1922090]
ENSMUST00000221871	405	1103	2.72	1.443	2.57792e-09	5.9711e-07	Rps7	ribosomal protein S7 [Source:MGI Symbol;Acc:MGI:1333818]
ENSMUST00000182819	38	102	2.708	1.437	0.000963058	0.0219994	Snhg6	small nucleolar RNA host gene 6 [Source:MGI Symbol;Acc:MGI:1921074]
ENSMUST00000041768	126	340	2.701	1.434	4.41155e-07	4.78522e-05	Akr1c14	aldo-keto reductase family 1, member C14 [Source:MGI Symbol;Acc:MGI:2145458]
ENSMUST00000120520	164	444	2.702	1.434	0.000221859	0.00711047	Acer3	alkaline ceramidase 3 [Source:MGI Symbol;Acc:MGI:1913440]
ENSMUST00000026972	778	2099	2.697	1.431	2.77682e-21	1.2274e-17	Fam20c	family with sequence similarity 20, member C [Source:MGI Symbol;Acc:MGI:2136853]
ENSMUST00000090071	34	93	2.695	1.43	5.47512e-05	0.00238721	Pla2g4e	phospholipase A2, group IVE [Source:MGI Symbol;Acc:MGI:1919144]
ENSMUST00000107479	184	494	2.692	1.429	9.487e-11	3.10113e-08	Rapgefl1	Rap guanine nucleotide exchange factor (GEF)-like 1 [Source:MGI Symbol;Acc:MGI:3611446]
ENSMUST00000234789	95	256	2.688	1.427	0.000359241	0.0103301	Taf4b	TATA-box binding protein associated factor 4b [Source:MGI Symbol;Acc:MGI:2152345]
ENSMUST00000111467	63	168	2.672	1.418	0.00104121	0.0234512	Mtch2	mitochondrial carrier 2 [Source:MGI Symbol;Acc:MGI:1929260]
ENSMUST00000204059	56	148	2.663	1.413	8.67316e-05	0.00346156	Add2	adducin 2 (beta) [Source:MGI Symbol;Acc:MGI:87919]
ENSMUST00000022317	1173	3121	2.662	1.412	8.41466e-08	1.17455e-05	Prxl2a	family with sequence similarity 213, member A [Source:MGI Symbol;Acc:MGI:1917814]
ENSMUST00000146864	150	401	2.656	1.409	0.0019156	0.0370154	Stx18	syntaxin 18 [Source:MGI Symbol;Acc:MGI:1918366]
ENSMUST00000102478	137	361	2.644	1.403	4.75505e-06	0.000313907	Aldoc	aldolase C, fructose-bisphosphate [Source:MGI Symbol;Acc:MGI:101863]
ENSMUST00000049151	78	206	2.645	1.403	1.30707e-05	0.000739835	Pus7l	pseudouridylate synthase 7-like [Source:MGI Symbol;Acc:MGI:1926145]
ENSMUST00000040962	303	800	2.641	1.401	2.61398e-05	0.00129701	Nudt19	nudix (nucleoside diphosphate linked moiety X)-type motif 19 [Source:MGI Symbol;Acc:MGI:94203]
ENSMUST00000219442	145	382	2.642	1.401	0.000330079	0.00970514	Txnrd1	thioredoxin reductase 1 [Source:MGI Symbol;Acc:MGI:1354175]
ENSMUST00000164359	352	930	2.637	1.399	4.39694e-11	1.56525e-08	Eif5a	eukaryotic translation initiation factor 5A [Source:MGI Symbol;Acc:MGI:106248]
ENSMUST00000224829	27	71	2.635	1.398	0.00262852	0.0466606	Ndst2	N-deacetylase/N-sulfotransferase (heparan glucosaminyl) 2 [Source:MGI Symbol;Acc:MGI:97040]
ENSMUST00000160978	143	378	2.635	1.398	0.00277354	0.0484565	Manf	mesencephalic astrocyte-derived neurotrophic factor [Source:MGI Symbol;Acc:MGI:1922090]
ENSMUST00000174780	57	151	2.624	1.392	0.000498341	0.0132794	Zbtb42	zinc finger and BTB domain containing 42 [Source:MGI Symbol;Acc:MGI:3644133]
ENSMUST00000094639	112	293	2.622	1.39	0.000311601	0.00924898	Map1a	microtubule-associated protein 1 A [Source:MGI Symbol;Acc:MGI:1306776]
ENSMUST00000135151	176	462	2.62	1.389	0.00150705	0.0309713	Repin1	replication initiator 1 [Source:MGI Symbol;Acc:MGI:1889817]
ENSMUST00000020317	307	803	2.616	1.387	8.20906e-05	0.00330368	Pno1	partner of NOB1 homolog [Source:MGI Symbol;Acc:MGI:1913499]
ENSMUST00000045557	738	1928	2.611	1.385	0.00132208	0.0280167	Slc7a5	solute carrier family 7 (cationic amino acid transporter, y+ system), member 5 [Source:MGI Symbol;Acc:MGI:1298205]
ENSMUST00000035065	66	172	2.604	1.381	0.000530536	0.0138216	Ptgs2	prostaglandin-endoperoxide synthase 2 [Source:MGI Symbol;Acc:MGI:97798]
ENSMUST00000209816	73	190	2.601	1.379	6.23405e-07	6.31043e-05	Gm45397	predicted gene 45397 [Source:MGI Symbol;Acc:MGI:5791233]
ENSMUST00000199571	612	1592	2.6	1.378	0.00175582	0.0346603	Csde1	cold shock domain containing E1, RNA binding [Source:MGI Symbol;Acc:MGI:92356]
ENSMUST00000016463	1715	4455	2.598	1.378	0.0018088	0.0354554	Slc25a5	solute carrier family 25 (mitochondrial carrier, adenine nucleotide translocator), member 5 [Source:MGI Symbol;Acc:MGI:1353496]
ENSMUST00000199377	139	360	2.597	1.377	7.53151e-12	3.44385e-09	Eif3b	eukaryotic translation initiation factor 3, subunit B [Source:MGI Symbol;Acc:MGI:106478]
ENSMUST00000199941	1240	3206	2.586	1.371	4.76008e-05	0.00213607	AI506816	expressed sequence AI506816 [Source:MGI Symbol;Acc:MGI:2140929]
ENSMUST00000139200	76	194	2.567	1.36	0.00217199	0.0406085	Plekhh3	pleckstrin homology domain containing, family H (with MyTH4 domain) member 3 [Source:MGI Symbol;Acc:MGI:2384950]
ENSMUST00000023213	154	396	2.566	1.359	2.57168e-05	0.00128323	Hgh1	HGH1 homolog [Source:MGI Symbol;Acc:MGI:1930628]
ENSMUST00000127405	504	1290	2.559	1.356	1.4317e-11	5.97956e-09	Nhp2	NHP2 ribonucleoprotein [Source:MGI Symbol;Acc:MGI:1098547]
ENSMUST00000115522	68	174	2.561	1.356	0.000643008	0.0159957	Eef1akmt4	EEF1A lysine methyltransferase 4 [Source:MGI Symbol;Acc:MGI:5903914]
ENSMUST00000107356	488	1240	2.542	1.346	3.11989e-13	1.92425e-10	Stat5a	signal transducer and activator of transcription 5A [Source:MGI Symbol;Acc:MGI:103036]
ENSMUST00000129570	49	124	2.537	1.343	0.000101958	0.00391848	Snhg15	small nucleolar RNA host gene 15 [Source:MGI Symbol;Acc:MGI:3650059]
ENSMUST00000106243	142	358	2.523	1.335	1.76081e-05	0.00093772	Pabpc4	poly(A) binding protein, cytoplasmic 4 [Source:MGI Symbol;Acc:MGI:2385206]
ENSMUST00000147780	169	426	2.523	1.335	0.000250003	0.00784655	Ppan	peter pan homolog [Source:MGI Symbol;Acc:MGI:2178445]
ENSMUST00000095457	904	2274	2.516	1.331	6.87117e-08	9.85029e-06	Ptbp1	polypyrimidine tract binding protein 1 [Source:MGI Symbol;Acc:MGI:97791]
ENSMUST00000114888	148	370	2.501	1.323	0.000969921	0.0221276	Hmga1	high mobility group AT-hook 1 [Source:MGI Symbol;Acc:MGI:96160]
ENSMUST00000224196	497	1242	2.502	1.323	0.00136973	0.0287632	Rpl15	ribosomal protein L15 [Source:MGI Symbol;Acc:MGI:1913730]
ENSMUST00000033665	39	98	2.497	1.32	0.00170435	0.0339443	Map3k15	mitogen-activated protein kinase kinase kinase 15 [Source:MGI Symbol;Acc:MGI:2448588]
ENSMUST00000128285	116	288	2.489	1.316	8.38195e-05	0.00335797	Tfrc	transferrin receptor [Source:MGI Symbol;Acc:MGI:98822]
ENSMUST00000217685	45	113	2.489	1.316	0.00268137	0.0472957	Ormdl2	ORM1-like 2 (S. cerevisiae) [Source:MGI Symbol;Acc:MGI:1914094]
ENSMUST00000174464	112	279	2.486	1.314	6.92517e-05	0.00287872	1110038B12Rik	RIKEN cDNA 1110038B12 gene [Source:MGI Symbol;Acc:MGI:1916013]
ENSMUST00000070850	664	1646	2.482	1.312	3.63669e-07	4.07817e-05	Ppp1r14b	protein phosphatase 1, regulatory inhibitor subunit 14B [Source:MGI Symbol;Acc:MGI:107682]
ENSMUST00000196280	63	155	2.482	1.311	0.00141002	0.0294449	Rap1gds1	RAP1, GTP-GDP dissociation stimulator 1 [Source:MGI Symbol;Acc:MGI:2385189]
ENSMUST00000160429	197	490	2.478	1.309	0.00108994	0.0242604	Gas5	growth arrest specific 5 [Source:MGI Symbol;Acc:MGI:95659]
ENSMUST00000129380	98	244	2.475	1.308	9.27196e-05	0.00364299	Eef1a1	eukaryotic translation elongation factor 1 alpha 1 [Source:MGI Symbol;Acc:MGI:1096881]
ENSMUST00000129156	44	110	2.473	1.307	0.00227302	0.0419796	Dnm1	dynamin 1 [Source:MGI Symbol;Acc:MGI:107384]
ENSMUST00000174758	51	124	2.467	1.303	4.37839e-05	0.00200206	Rps18	ribosomal protein S18 [Source:MGI Symbol;Acc:MGI:98146]
ENSMUST00000021239	1517	3742	2.467	1.303	0.00167088	0.0334863	Lrrc59	leucine rich repeat containing 59 [Source:MGI Symbol;Acc:MGI:2138133]
ENSMUST00000077609	1052	2591	2.464	1.301	4.50889e-05	0.00205112	Fus	fused in sarcoma [Source:MGI Symbol;Acc:MGI:1353633]
ENSMUST00000147407	44	109	2.462	1.3	0.000520426	0.0136691	Ndufs6	NADH:ubiquinone oxidoreductase core subunit S6 [Source:MGI Symbol;Acc:MGI:107932]
ENSMUST00000127234	82	202	2.46	1.299	0.000516595	0.0136054	Naa12	predicted gene 16286 [Source:MGI Symbol;Acc:MGI:3833940]
ENSMUST00000143570	127	313	2.461	1.299	0.00174719	0.0346059	Eef1a1	eukaryotic translation elongation factor 1 alpha 1 [Source:MGI Symbol;Acc:MGI:1096881]
ENSMUST00000091813	721	1771	2.457	1.297	6.18301e-11	2.12961e-08	Slc14a1	solute carrier family 14 (urea transporter), member 1 [Source:MGI Symbol;Acc:MGI:1351654]
ENSMUST00000122956	303	744	2.457	1.297	1.2431e-06	0.000104821	Ppp1r15b	protein phosphatase 1, regulatory subunit 15B [Source:MGI Symbol;Acc:MGI:2444211]
ENSMUST00000107821	390	956	2.451	1.294	0.000108118	0.00408169	Luc7l3	LUC7-like 3 (S. cerevisiae) [Source:MGI Symbol;Acc:MGI:1914934]
ENSMUST00000022528	100	244	2.439	1.286	0.000327721	0.00965184	Pinx1	PIN2/TERF1 interacting, telomerase inhibitor 1 [Source:MGI Symbol;Acc:MGI:1919650]
ENSMUST00000094014	372	905	2.433	1.283	6.05391e-07	6.21183e-05	Tlcd3a	family with sequence similarity 57, member A [Source:MGI Symbol;Acc:MGI:2151840]
ENSMUST00000027174	622	1512	2.432	1.282	3.32048e-05	0.00158101	Nop58	NOP58 ribonucleoprotein [Source:MGI Symbol;Acc:MGI:1933184]
ENSMUST00000112707	128	312	2.432	1.282	0.00200137	0.0381367	Lrrc8b	leucine rich repeat containing 8 family, member B [Source:MGI Symbol;Acc:MGI:2141353]
ENSMUST00000040489	166	404	2.431	1.281	0.000393654	0.011036	Trpm6	transient receptor potential cation channel, subfamily M, member 6 [Source:MGI Symbol;Acc:MGI:2675603]
ENSMUST00000200880	263	639	2.429	1.28	0.000614082	0.0154444	Cxcl17	chemokine (C-X-C motif) ligand 17 [Source:MGI Symbol;Acc:MGI:2387642]
ENSMUST00000028554	136	330	2.427	1.279	0.000109889	0.00413093	Lpcat4	lysophosphatidylcholine acyltransferase 4 [Source:MGI Symbol;Acc:MGI:2138993]
ENSMUST00000234339	36	86	2.42	1.275	0.00275003	0.0482045	Wdr43	WD repeat domain 43 [Source:MGI Symbol;Acc:MGI:1919765]
ENSMUST00000223683	259	627	2.418	1.274	0.00236595	0.0431888	Nolc1	nucleolar and coiled-body phosphoprotein 1 [Source:MGI Symbol;Acc:MGI:1918019]
ENSMUST00000028783	622	1504	2.417	1.273	0.00023882	0.00755818	Spint1	serine protease inhibitor, Kunitz type 1 [Source:MGI Symbol;Acc:MGI:1338033]
ENSMUST00000153353	256	616	2.41	1.269	3.6319e-05	0.00170632	Nop56	NOP56 ribonucleoprotein [Source:MGI Symbol;Acc:MGI:1914384]
ENSMUST00000129543	196	470	2.408	1.268	0.000867723	0.02024	Svil	supervillin [Source:MGI Symbol;Acc:MGI:2147319]
ENSMUST00000029385	1631	3922	2.405	1.266	8.50478e-05	0.00340461	Serp1	stress-associated endoplasmic reticulum protein 1 [Source:MGI Symbol;Acc:MGI:92638]
ENSMUST00000054594	76	182	2.404	1.265	0.000542515	0.0140708	Syne4	spectrin repeat containing, nuclear envelope family member 4 [Source:MGI Symbol;Acc:MGI:2141950]
ENSMUST00000030381	912	2191	2.402	1.264	0.000281926	0.00858434	Ctps	cytidine 5'-triphosphate synthase [Source:MGI Symbol;Acc:MGI:1858304]
ENSMUST00000132202	128	308	2.398	1.262	0.00225366	0.0416802	Wbp1l	WW domain binding protein 1 like [Source:MGI Symbol;Acc:MGI:107577]
ENSMUST00000098534	273	652	2.386	1.255	1.64505e-11	6.76411e-09	Znhit6	zinc finger, HIT type 6 [Source:MGI Symbol;Acc:MGI:1916996]
ENSMUST00000045807	775	1848	2.385	1.254	0.00010735	0.00406286	Tsr1	TSR1 20S rRNA accumulation [Source:MGI Symbol;Acc:MGI:2144566]
ENSMUST00000200142	60	144	2.385	1.254	0.000615229	0.0154659	Lcorl	ligand dependent nuclear receptor corepressor-like [Source:MGI Symbol;Acc:MGI:2651932]
ENSMUST00000147662	138	329	2.378	1.25	6.11734e-07	6.24073e-05	Krt7	keratin 7 [Source:MGI Symbol;Acc:MGI:96704]
ENSMUST00000102503	376	894	2.378	1.25	2.72753e-05	0.00133833	Mrto4	mRNA turnover 4, ribosome maturation factor [Source:MGI Symbol;Acc:MGI:1917152]
ENSMUST00000205539	93	221	2.378	1.25	0.000533965	0.0138973	Snhg1	small nucleolar RNA host gene 1 [Source:MGI Symbol;Acc:MGI:3763743]
ENSMUST00000006235	14104	33513	2.376	1.249	2.75826e-07	3.22966e-05	Ctsb	cathepsin B [Source:MGI Symbol;Acc:MGI:88561]
ENSMUST00000127569	99	236	2.375	1.248	0.000497831	0.0132794	Usp3	ubiquitin specific peptidase 3 [Source:MGI Symbol;Acc:MGI:2152450]
ENSMUST00000025356	420	996	2.375	1.248	0.0023563	0.0430826	Mal2	mal, T cell differentiation protein 2 [Source:MGI Symbol;Acc:MGI:2146021]
ENSMUST00000143143	39	93	2.373	1.247	0.000988956	0.0224652	Prxl2a	family with sequence similarity 213, member A [Source:MGI Symbol;Acc:MGI:1917814]
ENSMUST00000145259	259	615	2.373	1.247	0.000988518	0.0224652	Ncaph2	non-SMC condensin II complex, subunit H2 [Source:MGI Symbol;Acc:MGI:1289164]
ENSMUST00000045866	1240	2937	2.369	1.244	0.000925433	0.02137	Ddx21	DEAD (Asp-Glu-Ala-Asp) box polypeptide 21 [Source:MGI Symbol;Acc:MGI:1860494]
ENSMUST00000029707	312	738	2.364	1.241	5.6037e-08	8.37271e-06	Gpatch4	G patch domain containing 4 [Source:MGI Symbol;Acc:MGI:1913864]
ENSMUST00000154899	62	148	2.362	1.24	0.000667701	0.016465	Mindy3	MINDY lysine 48 deubiquitinase 3 [Source:MGI Symbol;Acc:MGI:1914210]
ENSMUST00000211608	78	183	2.358	1.238	8.9912e-06	0.000538274	Ssbp4	single stranded DNA binding protein 4 [Source:MGI Symbol;Acc:MGI:1924150]
ENSMUST00000046687	258	607	2.357	1.237	8.58645e-07	8.03249e-05	Spon1	spondin 1, (f-spondin) extracellular matrix protein [Source:MGI Symbol;Acc:MGI:2385287]
ENSMUST00000056129	174	408	2.356	1.236	2.06415e-07	2.54621e-05	Npas4	neuronal PAS domain protein 4 [Source:MGI Symbol;Acc:MGI:2664186]
ENSMUST00000072079	547	1285	2.349	1.232	5.37351e-05	0.00235555	Rrs1	ribosome biogenesis regulator 1 [Source:MGI Symbol;Acc:MGI:1929721]
ENSMUST00000057243	146	340	2.343	1.229	4.15697e-07	4.58408e-05	Tmem252	transmembrane protein 252 [Source:MGI Symbol;Acc:MGI:3583948]
ENSMUST00000057551	198	464	2.342	1.228	2.7171e-07	3.19557e-05	Slbp	stem-loop binding protein [Source:MGI Symbol;Acc:MGI:108402]
ENSMUST00000107723	400	934	2.339	1.226	0.00014415	0.00506356	Grwd1	glutamate-rich WD repeat containing 1 [Source:MGI Symbol;Acc:MGI:2141989]
ENSMUST00000131546	181	424	2.338	1.225	4.86842e-12	2.26518e-09	4933427D14Rik	RIKEN cDNA 4933427D14 gene [Source:MGI Symbol;Acc:MGI:1921727]
ENSMUST00000185056	157	368	2.338	1.225	0.000273758	0.00840317	Nxf1	nuclear RNA export factor 1 [Source:MGI Symbol;Acc:MGI:1858330]
ENSMUST00000148126	83	193	2.33	1.22	6.06319e-06	0.000387942	Ttc7	tetratricopeptide repeat domain 7 [Source:MGI Symbol;Acc:MGI:1920999]
ENSMUST00000022036	243	567	2.33	1.22	0.00151402	0.0310784	Slc28a3	solute carrier family 28 (sodium-coupled nucleoside transporter), member 3 [Source:MGI Symbol;Acc:MGI:2137361]
ENSMUST00000025023	299	695	2.325	1.217	0.00213334	0.0401122	Luc7l	Luc7-like [Source:MGI Symbol;Acc:MGI:1914228]
ENSMUST00000019950	351	816	2.323	1.216	0.00155173	0.0315957	Ltv1	LTV1 ribosome biogenesis factor [Source:MGI Symbol;Acc:MGI:2447810]
ENSMUST00000225540	1874	4350	2.322	1.215	0.00120849	0.0262279	Ctsb	cathepsin B [Source:MGI Symbol;Acc:MGI:88561]
ENSMUST00000225990	118	274	2.318	1.213	7.73217e-09	1.58157e-06	Cdk7	cyclin-dependent kinase 7 [Source:MGI Symbol;Acc:MGI:102956]
ENSMUST00000002452	551	1277	2.317	1.212	9.77718e-06	0.00057815	Ndufa11	NADH:ubiquinone oxidoreductase subunit A11 [Source:MGI Symbol;Acc:MGI:1917125]
ENSMUST00000033905	294	680	2.315	1.211	0.00181408	0.0355458	Ankrd10	ankyrin repeat domain 10 [Source:MGI Symbol;Acc:MGI:1921840]
ENSMUST00000122358	62	143	2.314	1.211	0.00238711	0.0434514	Tm9sf1	transmembrane 9 superfamily member 1 [Source:MGI Symbol;Acc:MGI:1921390]
ENSMUST00000203982	140	323	2.313	1.21	0.000314849	0.00933496	H2aj	H2A histone family, member J [Source:MGI Symbol;Acc:MGI:3606192]
ENSMUST00000147762	93	214	2.314	1.21	0.001455	0.0301704	Snhg15	small nucleolar RNA host gene 15 [Source:MGI Symbol;Acc:MGI:3650059]
ENSMUST00000093976	128	295	2.31	1.208	0.000144819	0.00508034	Arsj	arylsulfatase J [Source:MGI Symbol;Acc:MGI:2443513]
ENSMUST00000043911	208	477	2.3	1.202	0.000352219	0.0101756	Shfl	RIKEN cDNA A230050P20 gene [Source:MGI Symbol;Acc:MGI:2441788]
ENSMUST00000210382	94	214	2.3	1.202	0.000567068	0.0145658	Ssbp4	single stranded DNA binding protein 4 [Source:MGI Symbol;Acc:MGI:1924150]
ENSMUST00000037739	555	1274	2.297	1.199	6.56396e-07	6.59404e-05	Gnl3	guanine nucleotide binding protein-like 3 (nucleolar) [Source:MGI Symbol;Acc:MGI:1353651]
ENSMUST00000038765	141	322	2.295	1.198	1.31128e-05	0.000740712	Inhbb	inhibin beta-B [Source:MGI Symbol;Acc:MGI:96571]
ENSMUST00000021922	93	214	2.294	1.198	5.26027e-05	0.00231356	Msx2	msh homeobox 2 [Source:MGI Symbol;Acc:MGI:97169]
ENSMUST00000031317	138	317	2.29	1.195	0.00277793	0.0484977	Rassf6	Ras association (RalGDS/AF-6) domain family member 6 [Source:MGI Symbol;Acc:MGI:1920496]
ENSMUST00000020856	769	1755	2.282	1.19	1.86006e-07	2.33794e-05	Bzw2	basic leucine zipper and W2 domains 2 [Source:MGI Symbol;Acc:MGI:1914162]
ENSMUST00000206519	192	438	2.282	1.19	0.000524768	0.0137538	Snhg1	small nucleolar RNA host gene 1 [Source:MGI Symbol;Acc:MGI:3763743]
ENSMUST00000072857	111	254	2.28	1.189	4.86682e-05	0.00216929	Scfd2	Sec1 family domain containing 2 [Source:MGI Symbol;Acc:MGI:2443446]
ENSMUST00000096232	1577	3590	2.277	1.187	2.29736e-08	3.94359e-06	Cebpd	CCAAT/enhancer binding protein (C/EBP), delta [Source:MGI Symbol;Acc:MGI:103573]
ENSMUST00000032735	324	737	2.277	1.187	1.19844e-06	0.000101384	Mphosph10	M-phase phosphoprotein 10 (U3 small nucleolar ribonucleoprotein) [Source:MGI Symbol;Acc:MGI:1915223]
ENSMUST00000036236	123	281	2.275	1.186	3.30621e-06	0.00022984	Pals2	membrane protein, palmitoylated 6 (MAGUK p55 subfamily member 6) [Source:MGI Symbol;Acc:MGI:1927340]
ENSMUST00000222091	178	406	2.274	1.185	0.00209825	0.0396069	Heatr1	HEAT repeat containing 1 [Source:MGI Symbol;Acc:MGI:2442524]
ENSMUST00000116273	339	771	2.273	1.184	0.00135113	0.0284844	Kdm1a	lysine (K)-specific demethylase 1A [Source:MGI Symbol;Acc:MGI:1196256]
ENSMUST00000077136	485	1102	2.27	1.182	0.000396609	0.011111	Sftpd	surfactant associated protein D [Source:MGI Symbol;Acc:MGI:109515]
ENSMUST00000062405	1069	2426	2.267	1.181	1.4695e-20	4.87159e-17	Rasd1	RAS, dexamethasone-induced 1 [Source:MGI Symbol;Acc:MGI:1270848]
ENSMUST00000170263	116	263	2.268	1.181	0.000297908	0.00891739	Dctd	dCMP deaminase [Source:MGI Symbol;Acc:MGI:2444529]
ENSMUST00000143972	79	178	2.26	1.176	0.00107831	0.0240723	Tma16	translation machinery associated 16 [Source:MGI Symbol;Acc:MGI:1913532]
ENSMUST00000054213	217	490	2.259	1.175	4.31496e-06	0.000289714	Timm8a1	translocase of inner mitochondrial membrane 8A1 [Source:MGI Symbol;Acc:MGI:1353433]
ENSMUST00000128187	862	1942	2.254	1.172	3.04077e-07	3.49109e-05	Hnrnpdl	heterogeneous nuclear ribonucleoprotein D-like [Source:MGI Symbol;Acc:MGI:1355299]
ENSMUST00000111742	3097	6976	2.252	1.171	9.44334e-05	0.00369117	Bcat1	branched chain aminotransferase 1, cytosolic [Source:MGI Symbol;Acc:MGI:104861]
ENSMUST00000046122	919	2060	2.241	1.164	0.000358653	0.0103221	Lap3	leucine aminopeptidase 3 [Source:MGI Symbol;Acc:MGI:1914238]
ENSMUST00000078079	680	1522	2.237	1.161	7.66778e-08	1.08169e-05	Eif1a	eukaryotic translation initiation factor 1A [Source:MGI Symbol;Acc:MGI:95298]
ENSMUST00000134219	44	98	2.236	1.161	0.00124767	0.0268962	Golim4	golgi integral membrane protein 4 [Source:MGI Symbol;Acc:MGI:1920374]
ENSMUST00000006557	121	270	2.237	1.161	0.00188039	0.0365079	Elovl1	elongation of very long chain fatty acids (FEN1/Elo2, SUR4/Elo3, yeast)-like 1 [Source:MGI Symbol;Acc:MGI:1858959]
ENSMUST00000160009	215	479	2.233	1.159	3.6111e-08	5.7006e-06	Myc	myelocytomatosis oncogene [Source:MGI Symbol;Acc:MGI:97250]
ENSMUST00000169870	296	660	2.233	1.159	0.000129306	0.00468486	Trabd	TraB domain containing [Source:MGI Symbol;Acc:MGI:1915226]
ENSMUST00000102628	256	572	2.232	1.158	1.08876e-05	0.000631839	Yrdc	yrdC domain containing (E.coli) [Source:MGI Symbol;Acc:MGI:2387201]
ENSMUST00000153609	166	370	2.229	1.157	0.000504859	0.0134162	Snrpa1	small nuclear ribonucleoprotein polypeptide A' [Source:MGI Symbol;Acc:MGI:1916231]
ENSMUST00000030568	1884	4187	2.223	1.153	7.1006e-10	1.88315e-07	Sema3c	sema domain, immunoglobulin domain (Ig), short basic domain, secreted, (semaphorin) 3C [Source:MGI Symbol;Acc:MGI:107557]
ENSMUST00000215169	192	426	2.224	1.153	0.00235588	0.0430826	Ilf3	interleukin enhancer binding factor 3 [Source:MGI Symbol;Acc:MGI:1339973]
ENSMUST00000156766	494	1097	2.222	1.152	1.73094e-05	0.000924597	Flna	filamin, alpha [Source:MGI Symbol;Acc:MGI:95556]
ENSMUST00000049245	312	693	2.222	1.152	3.10696e-05	0.00149275	Rbmxl1	RNA binding motif protein, X-linked like-1 [Source:MGI Symbol;Acc:MGI:1343045]
ENSMUST00000226988	113	251	2.22	1.15	7.47945e-06	0.000461308	Ptk2	PTK2 protein tyrosine kinase 2 [Source:MGI Symbol;Acc:MGI:95481]
ENSMUST00000225010	253	562	2.22	1.15	0.000366123	0.010469	Zswim8	zinc finger SWIM-type containing 8 [Source:MGI Symbol;Acc:MGI:1919156]
ENSMUST00000122038	181	401	2.219	1.15	0.000384323	0.0108202	Wdr12	WD repeat domain 12 [Source:MGI Symbol;Acc:MGI:1927241]
ENSMUST00000109605	2395	5313	2.218	1.149	0.000194024	0.00638252	Atf4	activating transcription factor 4 [Source:MGI Symbol;Acc:MGI:88096]
ENSMUST00000002289	146	323	2.218	1.149	0.00105516	0.0237051	Uchl3	ubiquitin carboxyl-terminal esterase L3 (ubiquitin thiolesterase) [Source:MGI Symbol;Acc:MGI:1355274]
ENSMUST00000194904	97	216	2.215	1.148	9.28109e-06	0.000553487	Impdh2	inosine monophosphate dehydrogenase 2 [Source:MGI Symbol;Acc:MGI:109367]
ENSMUST00000023217	583	1286	2.205	1.141	0.000443291	0.0121348	Bop1	block of proliferation 1 [Source:MGI Symbol;Acc:MGI:1334460]
ENSMUST00000159196	168	370	2.204	1.14	0.0012528	0.0269578	Wnk2	WNK lysine deficient protein kinase 2 [Source:MGI Symbol;Acc:MGI:1922857]
ENSMUST00000001757	146	322	2.203	1.14	0.00227815	0.0420597	Eef1e1	eukaryotic translation elongation factor 1 epsilon 1 [Source:MGI Symbol;Acc:MGI:1913393]
ENSMUST00000103746	116	255	2.202	1.139	5.47012e-05	0.00238721	Iglv1	immunoglobulin lambda variable 1 [Source:MGI Symbol;Acc:MGI:96530]
ENSMUST00000060579	763	1678	2.199	1.137	0.000294051	0.00884187	Mgat2	mannoside acetylglucosaminyltransferase 2 [Source:MGI Symbol;Acc:MGI:2384966]
ENSMUST00000134527	38	84	2.198	1.136	0.00216557	0.0405745	Snhg15	small nucleolar RNA host gene 15 [Source:MGI Symbol;Acc:MGI:3650059]
ENSMUST00000163666	6135	13460	2.194	1.134	1.33868e-06	0.000111121	Eif4a1	eukaryotic translation initiation factor 4A1 [Source:MGI Symbol;Acc:MGI:95303]
ENSMUST00000033983	522	1144	2.193	1.133	1.72511e-05	0.000923342	Mak16	MAK16 homolog [Source:MGI Symbol;Acc:MGI:1915170]
ENSMUST00000210512	81	178	2.192	1.132	0.000184643	0.00612881	Wdr74	WD repeat domain 74 [Source:MGI Symbol;Acc:MGI:2147427]
ENSMUST00000061757	242	530	2.191	1.131	0.000160898	0.0055346	Zfp62	zinc finger protein 62 [Source:MGI Symbol;Acc:MGI:99662]
ENSMUST00000094218	57	125	2.185	1.127	0.000993954	0.0225594	Slc17a9	solute carrier family 17, member 9 [Source:MGI Symbol;Acc:MGI:1919107]
ENSMUST00000107421	438	956	2.181	1.125	0.00186865	0.0363731	Aen	apoptosis enhancing nuclease [Source:MGI Symbol;Acc:MGI:1915298]
ENSMUST00000114474	5541	12064	2.177	1.122	0.00285497	0.0494986	Plet1	placenta expressed transcript 1 [Source:MGI Symbol;Acc:MGI:1923759]
ENSMUST00000225385	125	272	2.176	1.121	1.1021e-06	9.64644e-05	Ctla2a	cytotoxic T lymphocyte-associated protein 2 alpha [Source:MGI Symbol;Acc:MGI:88554]
ENSMUST00000054769	127	274	2.17	1.118	0.000211118	0.0068198	Blnk	B cell linker [Source:MGI Symbol;Acc:MGI:96878]
ENSMUST00000177513	145	314	2.165	1.114	0.000608682	0.0153158	Rpl41	ribosomal protein L41 [Source:MGI Symbol;Acc:MGI:1915195]
ENSMUST00000030948	635	1373	2.163	1.113	0.000154368	0.00533766	Dvl1	dishevelled segment polarity protein 1 [Source:MGI Symbol;Acc:MGI:94941]
ENSMUST00000098148	132	286	2.163	1.113	0.00101055	0.0228772	Rrp8	ribosomal RNA processing 8, methyltransferase, homolog (yeast) [Source:MGI Symbol;Acc:MGI:1914251]
ENSMUST00000016401	257	556	2.162	1.113	0.00246486	0.0444781	Prelid3b	PRELI domain containing 3B [Source:MGI Symbol;Acc:MGI:1913640]
ENSMUST00000025394	275	595	2.161	1.111	8.63685e-06	0.000519405	Sec11c	SEC11 homolog C, signal peptidase complex subunit [Source:MGI Symbol;Acc:MGI:1913536]
ENSMUST00000007249	460	993	2.158	1.11	2.1757e-06	0.000163461	Slc44a4	solute carrier family 44, member 4 [Source:MGI Symbol;Acc:MGI:1917379]
ENSMUST00000025170	493	1065	2.158	1.11	0.000261136	0.00811909	Wdr46	WD repeat domain 46 [Source:MGI Symbol;Acc:MGI:1931871]
ENSMUST00000142231	513	1106	2.156	1.108	0.000110914	0.00415316	Dgkz	diacylglycerol kinase zeta [Source:MGI Symbol;Acc:MGI:1278339]
ENSMUST00000144434	78	168	2.154	1.107	0.000349603	0.0101387	Rpl10	ribosomal protein L10 [Source:MGI Symbol;Acc:MGI:105943]
ENSMUST00000125242	108	232	2.152	1.106	0.000807136	0.019087	Dcxr	dicarbonyl L-xylulose reductase [Source:MGI Symbol;Acc:MGI:1915130]
ENSMUST00000032168	3069	6568	2.14	1.098	4.01306e-05	0.00185257	Sec61a1	Sec61 alpha 1 subunit (S. cerevisiae) [Source:MGI Symbol;Acc:MGI:1858417]
ENSMUST00000141482	98	208	2.139	1.097	0.000529902	0.0138208	Slc27a2	solute carrier family 27 (fatty acid transporter), member 2 [Source:MGI Symbol;Acc:MGI:1347099]
ENSMUST00000131069	1041	2218	2.131	1.092	4.39126e-09	9.65908e-07	Krt7	keratin 7 [Source:MGI Symbol;Acc:MGI:96704]
ENSMUST00000146584	142	302	2.132	1.092	0.00242664	0.0439746	Rpl10	ribosomal protein L10 [Source:MGI Symbol;Acc:MGI:105943]
ENSMUST00000221882	458	972	2.126	1.088	0.000848693	0.0198572	9530014B07Rik	RIKEN cDNA 9530014B07 gene [Source:MGI Symbol;Acc:MGI:1924648]
ENSMUST00000001059	1474	3129	2.122	1.085	1.58886e-08	2.86655e-06	Ern1	endoplasmic reticulum (ER) to nucleus signalling 1 [Source:MGI Symbol;Acc:MGI:1930134]
ENSMUST00000184802	276	586	2.122	1.085	4.94668e-05	0.0021975	Zranb2	zinc finger, RAN-binding domain containing 2 [Source:MGI Symbol;Acc:MGI:1858211]
ENSMUST00000211488	61	130	2.121	1.085	0.00119926	0.0261023	Ssbp4	single stranded DNA binding protein 4 [Source:MGI Symbol;Acc:MGI:1924150]
ENSMUST00000000793	400	849	2.12	1.084	5.91087e-05	0.00253251	Polr3d	polymerase (RNA) III (DNA directed) polypeptide D [Source:MGI Symbol;Acc:MGI:1914315]
ENSMUST00000102866	464	982	2.119	1.083	0.000137051	0.00488866	Set	SET nuclear oncogene [Source:MGI Symbol;Acc:MGI:1860267]
ENSMUST00000120737	131	277	2.116	1.081	0.000248012	0.00780252	Mrps10	mitochondrial ribosomal protein S10 [Source:MGI Symbol;Acc:MGI:1928139]
ENSMUST00000188025	97	206	2.116	1.081	0.00267324	0.0472489	Rpl3	ribosomal protein L3 [Source:MGI Symbol;Acc:MGI:1351605]
ENSMUST00000065080	215	453	2.114	1.08	0.000141295	0.0049864	C2cd2l	C2 calcium-dependent domain containing 2-like [Source:MGI Symbol;Acc:MGI:1919014]
ENSMUST00000145275	151	320	2.113	1.08	0.00266215	0.0471263	Mars1	methionine-tRNA synthetase [Source:MGI Symbol;Acc:MGI:1345633]
ENSMUST00000088922	562	1188	2.113	1.079	2.2275e-13	1.42351e-10	Gtf2f2	general transcription factor IIF, polypeptide 2 [Source:MGI Symbol;Acc:MGI:1915955]
ENSMUST00000049507	51	107	2.113	1.079	0.00175552	0.0346603	Pcsk9	proprotein convertase subtilisin/kexin type 9 [Source:MGI Symbol;Acc:MGI:2140260]
ENSMUST00000114011	195	410	2.109	1.077	4.47052e-10	1.24803e-07	Lsm2	LSM2 homolog, U6 small nuclear RNA and mRNA degradation associated [Source:MGI Symbol;Acc:MGI:90676]
ENSMUST00000087351	3662	7728	2.11	1.077	9.27747e-09	1.80885e-06	Hnrnpa1	heterogeneous nuclear ribonucleoprotein A1 [Source:MGI Symbol;Acc:MGI:104820]
ENSMUST00000066888	360	759	2.11	1.077	0.000105646	0.00402563	Utp18	UTP18 small subunit processome component [Source:MGI Symbol;Acc:MGI:1923402]
ENSMUST00000111899	583	1229	2.109	1.077	0.00142599	0.0297318	Pprc1	peroxisome proliferative activated receptor, gamma, coactivator-related 1 [Source:MGI Symbol;Acc:MGI:2385096]
ENSMUST00000198676	483	1019	2.109	1.076	0.000812499	0.019154	Gm43042	predicted gene 43042 [Source:MGI Symbol;Acc:MGI:5663179]
ENSMUST00000100171	5869	12352	2.105	1.074	0.000638541	0.0159236	Hspa5	heat shock protein 5 [Source:MGI Symbol;Acc:MGI:95835]
ENSMUST00000024747	388	814	2.097	1.068	4.40688e-09	9.65908e-07	Vegfa	vascular endothelial growth factor A [Source:MGI Symbol;Acc:MGI:103178]
ENSMUST00000196651	354	743	2.096	1.068	0.00214827	0.0403501	Ube3b	ubiquitin protein ligase E3B [Source:MGI Symbol;Acc:MGI:1891295]
ENSMUST00000047036	339	710	2.095	1.067	2.03271e-05	0.00106017	Cd3eap	CD3E antigen, epsilon polypeptide associated protein [Source:MGI Symbol;Acc:MGI:1917583]
ENSMUST00000105996	218	457	2.094	1.066	1.43532e-05	0.000796363	Serinc2	serine incorporator 2 [Source:MGI Symbol;Acc:MGI:1919132]
ENSMUST00000163311	220	460	2.094	1.066	0.000170696	0.00578164	Snrpa	small nuclear ribonucleoprotein polypeptide A [Source:MGI Symbol;Acc:MGI:1855690]
ENSMUST00000099265	664	1388	2.091	1.064	1.11673e-09	2.82066e-07	Fndc10	fibronectin type III domain containing 10 [Source:MGI Symbol;Acc:MGI:2444790]
ENSMUST00000094814	1293	2702	2.09	1.064	5.6724e-08	8.43693e-06	Cited4	Cbp/p300-interacting transactivator, with Glu/Asp-rich carboxy-terminal domain, 4 [Source:MGI Symbol;Acc:MGI:1861694]
ENSMUST00000168578	149	310	2.089	1.063	0.00153984	0.0314019	Tmem238	transmembrane protein 238 [Source:MGI Symbol;Acc:MGI:1922935]
ENSMUST00000011398	105	218	2.086	1.061	9.71444e-05	0.0037653	Thg1l	tRNA-histidine guanylyltransferase 1-like (S. cerevisiae) [Source:MGI Symbol;Acc:MGI:1913878]
ENSMUST00000091130	2229	4650	2.086	1.061	0.000350974	0.0101507	Gm5641	predicted gene 5641 [Source:MGI Symbol;Acc:MGI:3645731]
ENSMUST00000085679	564	1176	2.083	1.059	0.000228971	0.00729558	Arpc1b	actin related protein 2/3 complex, subunit 1B [Source:MGI Symbol;Acc:MGI:1343142]
ENSMUST00000137141	161	335	2.082	1.058	0.000824028	0.019357	Piezo2	piezo-type mechanosensitive ion channel component 2 [Source:MGI Symbol;Acc:MGI:1918781]
ENSMUST00000095273	171	357	2.081	1.057	1.04679e-05	0.000610154	Nr2c2ap	nuclear receptor 2C2-associated protein [Source:MGI Symbol;Acc:MGI:1922942]
ENSMUST00000054098	248	516	2.076	1.054	6.37656e-09	1.33686e-06	Slc35g1	solute carrier family 35, member G1 [Source:MGI Symbol;Acc:MGI:2444789]
ENSMUST00000055858	424	879	2.075	1.053	1.79034e-10	5.42647e-08	2410002F23Rik	RIKEN cDNA 2410002F23 gene [Source:MGI Symbol;Acc:MGI:1914226]
ENSMUST00000065678	563	1168	2.075	1.053	2.76424e-05	0.00135134	Sec61b	Sec61 beta subunit [Source:MGI Symbol;Acc:MGI:1913462]
ENSMUST00000126562	49	102	2.066	1.047	0.00149914	0.0308326	Rps9	ribosomal protein S9 [Source:MGI Symbol;Acc:MGI:1924096]
ENSMUST00000230994	240	495	2.064	1.046	1.35332e-05	0.000758629	Slc52a2	solute carrier protein 52, member 2 [Source:MGI Symbol;Acc:MGI:1289288]
ENSMUST00000162648	74	154	2.065	1.046	0.000805098	0.0190584	Kifbp	KIF1 binding protein [Source:MGI Symbol;Acc:MGI:1919570]
ENSMUST00000018803	379	780	2.058	1.041	3.97166e-05	0.00183826	Pnpo	pyridoxine 5'-phosphate oxidase [Source:MGI Symbol;Acc:MGI:2144151]
ENSMUST00000046011	237	488	2.056	1.04	0.00281048	0.048911	Nol10	nucleolar protein 10 [Source:MGI Symbol;Acc:MGI:2684913]
ENSMUST00000031971	64	132	2.054	1.039	0.00170346	0.0339426	Ssbp1	single-stranded DNA binding protein 1 [Source:MGI Symbol;Acc:MGI:1920040]
ENSMUST00000163602	143	294	2.052	1.037	0.000354037	0.0102114	Plpp2	phospholipid phosphatase 2 [Source:MGI Symbol;Acc:MGI:1354945]
ENSMUST00000062672	165	338	2.049	1.035	1.67771e-06	0.000133592	Rpp38	ribonuclease P/MRP 38 subunit [Source:MGI Symbol;Acc:MGI:2443607]
ENSMUST00000043870	469	960	2.045	1.032	7.24093e-07	7.08622e-05	Polr2l	polymerase (RNA) II (DNA directed) polypeptide L [Source:MGI Symbol;Acc:MGI:1913741]
ENSMUST00000137822	322	658	2.044	1.031	0.000250921	0.00786604	Rasa3	RAS p21 protein activator 3 [Source:MGI Symbol;Acc:MGI:1197013]
ENSMUST00000124385	250	511	2.042	1.03	1.30772e-11	5.68556e-09	Cltc	clathrin, heavy polypeptide (Hc) [Source:MGI Symbol;Acc:MGI:2388633]
ENSMUST00000030644	213	434	2.042	1.03	0.000106226	0.00403904	Zfp593	zinc finger protein 593 [Source:MGI Symbol;Acc:MGI:1915290]
ENSMUST00000173357	154	314	2.039	1.028	0.00229254	0.0422518	Nelfe	negative elongation factor complex member E, Rdbp [Source:MGI Symbol;Acc:MGI:102744]
ENSMUST00000152943	155	316	2.038	1.027	1.42698e-05	0.000792564	Snhg3	small nucleolar RNA host gene 3 [Source:MGI Symbol;Acc:MGI:2684817]
ENSMUST00000114126	191	390	2.038	1.027	0.00130393	0.0277095	Stx18	syntaxin 18 [Source:MGI Symbol;Acc:MGI:1918366]
ENSMUST00000209061	565	1151	2.036	1.026	0.000405484	0.0113011	Zfp36	zinc finger protein 36 [Source:MGI Symbol;Acc:MGI:99180]
ENSMUST00000072530	237	481	2.036	1.026	0.00267748	0.0472923	Dcaf11	DDB1 and CUL4 associated factor 11 [Source:MGI Symbol;Acc:MGI:90168]
ENSMUST00000156948	59	122	2.033	1.024	0.0010624	0.0238374	Lypla2	lysophospholipase 2 [Source:MGI Symbol;Acc:MGI:1347000]
ENSMUST00000091609	593	1204	2.032	1.023	2.51835e-07	2.98833e-05	Cltb	clathrin, light polypeptide (Lcb) [Source:MGI Symbol;Acc:MGI:1921575]
ENSMUST00000234864	143	291	2.029	1.021	0.000688126	0.0168667	Kctd1	potassium channel tetramerisation domain containing 1 [Source:MGI Symbol;Acc:MGI:1918269]
ENSMUST00000126787	762	1547	2.029	1.021	0.00138946	0.0291188	Itga6	integrin alpha 6 [Source:MGI Symbol;Acc:MGI:96605]
ENSMUST00000107724	537	1090	2.03	1.021	0.00153687	0.0313653	Spop	speckle-type POZ protein [Source:MGI Symbol;Acc:MGI:1343085]
ENSMUST00000226944	85	172	2.027	1.019	0.000895396	0.0207965	Tars	threonyl-tRNA synthetase [Source:MGI Symbol;Acc:MGI:106314]
ENSMUST00000162163	658	1333	2.026	1.019	0.000947846	0.0217549	Gas5	growth arrest specific 5 [Source:MGI Symbol;Acc:MGI:95659]
ENSMUST00000118466	726	1470	2.025	1.018	0.00276426	0.0483901	Prxl2a	family with sequence similarity 213, member A [Source:MGI Symbol;Acc:MGI:1917814]
ENSMUST00000183309	177	360	2.024	1.017	4.47506e-05	0.00203748	Rpf2	ribosome production factor 2 homolog [Source:MGI Symbol;Acc:MGI:1914489]
ENSMUST00000023570	411	832	2.023	1.016	7.31772e-09	1.51209e-06	Btg3	B cell translocation gene 3 [Source:MGI Symbol;Acc:MGI:109532]
ENSMUST00000043937	711	1436	2.02	1.014	6.14237e-05	0.00262111	Ostc	oligosaccharyltransferase complex subunit (non-catalytic) [Source:MGI Symbol;Acc:MGI:1913607]
ENSMUST00000033901	331	668	2.02	1.014	0.000103902	0.00398208	Naxd	NAD(P)HX dehydratase [Source:MGI Symbol;Acc:MGI:1913353]
ENSMUST00000126458	198	399	2.02	1.014	0.000499797	0.013306	Ebna1bp2	EBNA1 binding protein 2 [Source:MGI Symbol;Acc:MGI:1916322]
ENSMUST00000219260	1081	2182	2.018	1.013	0.00148597	0.0306212	Sbno2	strawberry notch 2 [Source:MGI Symbol;Acc:MGI:2448490]
ENSMUST00000181574	143	290	2.017	1.012	0.00105025	0.0236149	2700038G22Rik	RIKEN cDNA 2700038G22 gene [Source:MGI Symbol;Acc:MGI:1914444]
ENSMUST00000122205	490	988	2.015	1.011	1.245e-06	0.000104821	Il17rb	interleukin 17 receptor B [Source:MGI Symbol;Acc:MGI:1355292]
ENSMUST00000030795	1023	2063	2.016	1.011	0.000568348	0.0145911	Abcf2	ATP-binding cassette, sub-family F (GCN20), member 2 [Source:MGI Symbol;Acc:MGI:1351657]
ENSMUST00000015049	887	1785	2.012	1.009	4.92108e-08	7.50069e-06	Dnajb9	DnaJ heat shock protein family (Hsp40) member B9 [Source:MGI Symbol;Acc:MGI:1351618]
ENSMUST00000203077	787	1582	2.01	1.007	3.91906e-18	7.1681e-15	Serbp1	serpine1 mRNA binding protein 1 [Source:MGI Symbol;Acc:MGI:1914120]
ENSMUST00000101526	220	442	2.01	1.007	0.000197085	0.00644964	Phf23	PHD finger protein 23 [Source:MGI Symbol;Acc:MGI:1925496]
ENSMUST00000039881	224	451	2.01	1.007	0.000528335	0.0138008	Efl1	elongation factor like GPTase 1 [Source:MGI Symbol;Acc:MGI:2141969]
ENSMUST00000217936	104	209	2.01	1.007	0.00253373	0.0454187	Dapk3	death-associated protein kinase 3 [Source:MGI Symbol;Acc:MGI:1203520]
ENSMUST00000074669	2408	4836	2.008	1.006	1.2863e-11	5.63867e-09	Hnrnpab	heterogeneous nuclear ribonucleoprotein A/B [Source:MGI Symbol;Acc:MGI:1330294]
ENSMUST00000162735	79	158	2.007	1.005	0.00180811	0.0354554	Tc2n	tandem C2 domains, nuclear [Source:MGI Symbol;Acc:MGI:1921663]
ENSMUST00000102486	363	728	2.007	1.005	0.00235386	0.0430826	Hspb7	heat shock protein family, member 7 (cardiovascular) [Source:MGI Symbol;Acc:MGI:1352494]
ENSMUST00000109354	660	1324	2.006	1.004	0.000128587	0.00466838	Npm1	nucleophosmin 1 [Source:MGI Symbol;Acc:MGI:106184]
ENSMUST00000100507	3337	6682	2.003	1.002	5.74017e-07	5.97001e-05	Eif3b	eukaryotic translation initiation factor 3, subunit B [Source:MGI Symbol;Acc:MGI:106478]
ENSMUST00000210073	143	287	2	1	0.000759785	0.0182026	Rpl13a	ribosomal protein L13A [Source:MGI Symbol;Acc:MGI:1351455]
ENSMUST00000025305	384	768	2	1	0.00163092	0.0328674	Mrps18b	mitochondrial ribosomal protein S18B [Source:MGI Symbol;Acc:MGI:1914223]
ENSMUST00000101801	568	1136	1.998	0.999	1.63536e-06	0.000130834	Selenos	selenoprotein S [Source:MGI Symbol;Acc:MGI:95994]
ENSMUST00000133320	390	780	1.998	0.999	0.00184635	0.0360052	Atp5pb	ATP synthase, H+ transporting, mitochondrial F0 complex, subunit B1 [Source:MGI Symbol;Acc:MGI:1100495]
ENSMUST00000046114	309	616	1.998	0.998	2.17678e-07	2.66038e-05	Mrpl54	mitochondrial ribosomal protein L54 [Source:MGI Symbol;Acc:MGI:1913297]
ENSMUST00000032143	2397	4788	1.998	0.998	0.000129293	0.00468486	Rpn1	ribophorin I [Source:MGI Symbol;Acc:MGI:98084]
ENSMUST00000028668	707	1412	1.996	0.997	6.92034e-08	9.89033e-06	Eif3j1	eukaryotic translation initiation factor 3, subunit J1 [Source:MGI Symbol;Acc:MGI:1925905]
ENSMUST00000223728	866	1727	1.993	0.995	6.55149e-06	0.000415178	Nolc1	nucleolar and coiled-body phosphoprotein 1 [Source:MGI Symbol;Acc:MGI:1918019]
ENSMUST00000068705	318	633	1.99	0.993	0.00223547	0.0414448	Mpzl1	myelin protein zero-like 1 [Source:MGI Symbol;Acc:MGI:1915731]
ENSMUST00000015017	293	583	1.985	0.989	1.00279e-05	0.000589691	Surf2	surfeit gene 2 [Source:MGI Symbol;Acc:MGI:98444]
ENSMUST00000123440	448	888	1.981	0.986	2.08511e-06	0.000157997	Rap1gap2	RAP1 GTPase activating protein 2 [Source:MGI Symbol;Acc:MGI:3028623]
ENSMUST00000210314	188	372	1.978	0.984	3.40052e-06	0.000234857	Rnh1	ribonuclease/angiogenin inhibitor 1 [Source:MGI Symbol;Acc:MGI:1195456]
ENSMUST00000156442	638	1259	1.975	0.982	8.77831e-18	1.45506e-14	Sec16a	SEC16 homolog A, endoplasmic reticulum export factor [Source:MGI Symbol;Acc:MGI:2139207]
ENSMUST00000006911	213	422	1.976	0.982	1.61852e-05	0.000872456	Cdk4	cyclin-dependent kinase 4 [Source:MGI Symbol;Acc:MGI:88357]
ENSMUST00000112939	417	822	1.975	0.982	0.000341068	0.00993604	Hnrnpd	heterogeneous nuclear ribonucleoprotein D [Source:MGI Symbol;Acc:MGI:101947]
ENSMUST00000183663	4016	7924	1.973	0.981	3.30339e-14	2.3055e-11	Il6st	interleukin 6 signal transducer [Source:MGI Symbol;Acc:MGI:96560]
ENSMUST00000172091	56	110	1.974	0.981	0.0012234	0.0264648	Cd200	CD200 antigen [Source:MGI Symbol;Acc:MGI:1196990]
ENSMUST00000018716	155	305	1.973	0.98	9.96471e-07	9.00422e-05	Phf23	PHD finger protein 23 [Source:MGI Symbol;Acc:MGI:1925496]
ENSMUST00000210369	263	518	1.972	0.98	1.50708e-05	0.000823985	Ssbp4	single stranded DNA binding protein 4 [Source:MGI Symbol;Acc:MGI:1924150]
ENSMUST00000060128	499	984	1.973	0.98	0.00052468	0.0137538	Cldn23	claudin 23 [Source:MGI Symbol;Acc:MGI:1919158]
ENSMUST00000197449	69	136	1.973	0.98	0.00192887	0.0372176	Rprd2	regulation of nuclear pre-mRNA domain containing 2 [Source:MGI Symbol;Acc:MGI:1922387]
ENSMUST00000079028	120	237	1.971	0.979	0.000107956	0.00407848	Pop1	processing of precursor 1, ribonuclease P/MRP family, (S. cerevisiae) [Source:MGI Symbol;Acc:MGI:1914974]
ENSMUST00000021217	1168	2300	1.971	0.979	0.000254315	0.00795363	Nme2	NME/NM23 nucleoside diphosphate kinase 2 [Source:MGI Symbol;Acc:MGI:97356]
ENSMUST00000102994	333	655	1.967	0.976	6.8516e-08	9.84884e-06	Ufl1	UFM1 specific ligase 1 [Source:MGI Symbol;Acc:MGI:1914740]
ENSMUST00000000304	548	1076	1.965	0.975	4.06703e-12	1.9261e-09	Hddc2	HD domain containing 2 [Source:MGI Symbol;Acc:MGI:1916942]
ENSMUST00000047652	2029	3987	1.965	0.974	1.40453e-21	7.44991e-18	Tspan14	tetraspanin 14 [Source:MGI Symbol;Acc:MGI:1196325]
ENSMUST00000106378	177	346	1.96	0.971	7.24507e-06	0.000449992	Snhg16	RIKEN cDNA 1810032O08 gene [Source:MGI Symbol;Acc:MGI:1913543]
ENSMUST00000213208	139	272	1.96	0.971	0.00212009	0.0399198	Rnf111	ring finger 111 [Source:MGI Symbol;Acc:MGI:1934919]
ENSMUST00000150103	1009	1976	1.958	0.97	9.17078e-05	0.00361233	Rpl10a	ribosomal protein L10A [Source:MGI Symbol;Acc:MGI:1343877]
ENSMUST00000034392	442	866	1.958	0.969	7.80475e-07	7.48607e-05	Nip7	NIP7, nucleolar pre-rRNA processing protein [Source:MGI Symbol;Acc:MGI:1913414]
ENSMUST00000108613	3511	6852	1.952	0.965	6.4415e-05	0.00271089	Eif5a	eukaryotic translation initiation factor 5A [Source:MGI Symbol;Acc:MGI:106248]
ENSMUST00000044200	827	1614	1.952	0.965	0.000184809	0.00613049	Nop2	NOP2 nucleolar protein [Source:MGI Symbol;Acc:MGI:107891]
ENSMUST00000020578	172	335	1.952	0.965	0.000376245	0.0106778	Nudcd2	NudC domain containing 2 [Source:MGI Symbol;Acc:MGI:1277103]
ENSMUST00000025602	377	735	1.952	0.965	0.0012083	0.0262279	Gna14	guanine nucleotide binding protein, alpha 14 [Source:MGI Symbol;Acc:MGI:95769]
ENSMUST00000018744	316	618	1.951	0.964	1.55304e-09	3.84936e-07	Shmt1	serine hydroxymethyltransferase 1 (soluble) [Source:MGI Symbol;Acc:MGI:98299]
ENSMUST00000167731	169	330	1.951	0.964	0.000794765	0.0188871	Myc	myelocytomatosis oncogene [Source:MGI Symbol;Acc:MGI:97250]
ENSMUST00000119848	401	780	1.949	0.963	6.03261e-06	0.000386451	Eme2	essential meiotic structure-specific endonuclease subunit 2 [Source:MGI Symbol;Acc:MGI:1919889]
ENSMUST00000115032	284	554	1.95	0.963	0.001534	0.0313309	Arid5a	AT rich interactive domain 5A (MRF1-like) [Source:MGI Symbol;Acc:MGI:2443039]
ENSMUST00000019998	1086	2115	1.948	0.962	7.44585e-06	0.000460306	Perp	PERP, TP53 apoptosis effector [Source:MGI Symbol;Acc:MGI:1929938]
ENSMUST00000139889	95	186	1.948	0.962	0.00101179	0.0228899	Rapgefl1	Rap guanine nucleotide exchange factor (GEF)-like 1 [Source:MGI Symbol;Acc:MGI:3611446]
ENSMUST00000129239	114	222	1.944	0.959	1.96276e-05	0.00102976	Ssr4	signal sequence receptor, delta [Source:MGI Symbol;Acc:MGI:1099464]
ENSMUST00000206598	508	987	1.942	0.958	7.77415e-15	6.65091e-12	Slc3a2	solute carrier family 3 (activators of dibasic and neutral amino acid transport), member 2 [Source:MGI Symbol;Acc:MGI:96955]
ENSMUST00000033720	2188	4251	1.943	0.958	4.47566e-06	0.000298614	Rbbp7	retinoblastoma binding protein 7, chromatin remodeling factor [Source:MGI Symbol;Acc:MGI:1194910]
ENSMUST00000022808	829	1604	1.937	0.954	1.07307e-08	2.04007e-06	Pabpn1	poly(A) binding protein, nuclear 1 [Source:MGI Symbol;Acc:MGI:1859158]
ENSMUST00000105323	155	300	1.937	0.954	7.53811e-05	0.00308278	Hmg20b	high mobility group 20B [Source:MGI Symbol;Acc:MGI:1341190]
ENSMUST00000213760	90	174	1.938	0.954	0.000105291	0.00402366	Rpl4	ribosomal protein L4 [Source:MGI Symbol;Acc:MGI:1915141]
ENSMUST00000078528	1088	2103	1.934	0.952	4.85579e-06	0.000318763	C1qbp	complement component 1, q subcomponent binding protein [Source:MGI Symbol;Acc:MGI:1194505]
ENSMUST00000080560	499	966	1.934	0.952	4.63233e-05	0.00208758	Sema3f	sema domain, immunoglobulin domain (Ig), short basic domain, secreted, (semaphorin) 3F [Source:MGI Symbol;Acc:MGI:1096347]
ENSMUST00000001339	377	728	1.934	0.951	1.45978e-05	0.000804881	Rrp15	ribosomal RNA processing 15 homolog (S. cerevisiae) [Source:MGI Symbol;Acc:MGI:1914473]
ENSMUST00000023312	2557	4930	1.927	0.947	0.000144928	0.00508081	Alcam	activated leukocyte cell adhesion molecule [Source:MGI Symbol;Acc:MGI:1313266]
ENSMUST00000042405	1257	2422	1.926	0.946	5.50451e-05	0.00239516	Fbl	fibrillarin [Source:MGI Symbol;Acc:MGI:95486]
ENSMUST00000139370	64	123	1.926	0.946	0.000808709	0.0191071	Rem1	rad and gem related GTP binding protein 1 [Source:MGI Symbol;Acc:MGI:1097696]
ENSMUST00000027438	2909	5603	1.926	0.945	3.12041e-18	5.91117e-15	Ncl	nucleolin [Source:MGI Symbol;Acc:MGI:97286]
ENSMUST00000103198	1081	2080	1.925	0.945	0.000596512	0.0151027	Nop56	NOP56 ribonucleoprotein [Source:MGI Symbol;Acc:MGI:1914384]
ENSMUST00000078061	785	1509	1.924	0.944	6.79467e-10	1.82022e-07	Ehmt2	euchromatic histone lysine N-methyltransferase 2 [Source:MGI Symbol;Acc:MGI:2148922]
ENSMUST00000022803	997	1917	1.923	0.944	9.71814e-05	0.0037653	Psmb5	proteasome (prosome, macropain) subunit, beta type 5 [Source:MGI Symbol;Acc:MGI:1194513]
ENSMUST00000002924	151	290	1.924	0.944	0.00149032	0.0306989	Tmem39a	transmembrane protein 39a [Source:MGI Symbol;Acc:MGI:1915096]
ENSMUST00000052185	170	328	1.923	0.943	1.74129e-05	0.000929179	B3galt6	UDP-Gal:betaGal beta 1,3-galactosyltransferase, polypeptide 6 [Source:MGI Symbol;Acc:MGI:2152819]
ENSMUST00000078432	204	390	1.919	0.941	1.20531e-05	0.000690413	Rpl28	ribosomal protein L28 [Source:MGI Symbol;Acc:MGI:101839]
ENSMUST00000029643	215	412	1.919	0.941	0.000502799	0.0133682	Gar1	GAR1 ribonucleoprotein [Source:MGI Symbol;Acc:MGI:1930948]
ENSMUST00000179865	172	330	1.917	0.939	0.000890847	0.0207065	Canx	calnexin [Source:MGI Symbol;Acc:MGI:88261]
ENSMUST00000007253	545	1045	1.915	0.937	8.07555e-16	8.92382e-13	Neu1	neuraminidase 1 [Source:MGI Symbol;Acc:MGI:97305]
ENSMUST00000196111	1645	3146	1.913	0.936	0.000176444	0.00591963	Arpc1b	actin related protein 2/3 complex, subunit 1B [Source:MGI Symbol;Acc:MGI:1343142]
ENSMUST00000021574	641	1224	1.911	0.934	0.000362663	0.0104149	Gtpbp4	GTP binding protein 4 [Source:MGI Symbol;Acc:MGI:1916487]
ENSMUST00000185356	808	1542	1.908	0.932	0.000582536	0.0148547	Lamc2	laminin, gamma 2 [Source:MGI Symbol;Acc:MGI:99913]
ENSMUST00000231392	137	262	1.906	0.931	0.000581764	0.0148427	Polr2h	polymerase (RNA) II (DNA directed) polypeptide H [Source:MGI Symbol;Acc:MGI:2384309]
ENSMUST00000171474	64	122	1.906	0.931	0.00229102	0.0422386	Rnf168	ring finger protein 168 [Source:MGI Symbol;Acc:MGI:1917488]
ENSMUST00000054708	388	740	1.904	0.929	0.000908694	0.0210384	Dpagt1	dolichyl-phosphate (UDP-N-acetylglucosamine) acetylglucosaminephosphotransferase 1 (GlcNAc-1-P transferase) [Source:MGI Symbol;Acc:MGI:1196396]
ENSMUST00000084250	164	312	1.904	0.929	0.002187	0.0407743	Rcc1	regulator of chromosome condensation 1 [Source:MGI Symbol;Acc:MGI:1913989]
ENSMUST00000056149	836	1588	1.902	0.928	8.32374e-06	0.000504004	Abhd12	abhydrolase domain containing 12 [Source:MGI Symbol;Acc:MGI:1923442]
ENSMUST00000033900	692	1316	1.902	0.927	0.000334968	0.00981082	Rab20	RAB20, member RAS oncogene family [Source:MGI Symbol;Acc:MGI:102789]
ENSMUST00000093552	692	1314	1.901	0.927	0.000340482	0.00992845	Tomm40	translocase of outer mitochondrial membrane 40 [Source:MGI Symbol;Acc:MGI:1858259]
ENSMUST00000040577	137	260	1.9	0.926	0.000348312	0.0101123	Mrm3	mitochondrial rRNA methyltransferase 3 [Source:MGI Symbol;Acc:MGI:1914640]
ENSMUST00000195524	319	606	1.9	0.926	0.000620331	0.0155753	Lrba	LPS-responsive beige-like anchor [Source:MGI Symbol;Acc:MGI:1933162]
ENSMUST00000078975	288	547	1.898	0.925	0.000524822	0.0137538	G6pc3	glucose 6 phosphatase, catalytic, 3 [Source:MGI Symbol;Acc:MGI:1915651]
ENSMUST00000021048	1244	2360	1.896	0.923	4.90892e-05	0.00218439	Ftsj3	FtsJ RNA methyltransferase homolog 3 (E. coli) [Source:MGI Symbol;Acc:MGI:1860295]
ENSMUST00000031383	2225	4218	1.896	0.923	0.000524324	0.0137538	Ran	RAN, member RAS oncogene family [Source:MGI Symbol;Acc:MGI:1333112]
ENSMUST00000020012	107	202	1.896	0.923	0.00106487	0.0238661	Qrsl1	glutaminyl-tRNA synthase (glutamine-hydrolyzing)-like 1 [Source:MGI Symbol;Acc:MGI:1923813]
ENSMUST00000105590	2415	4574	1.894	0.921	9.1826e-17	1.24888e-13	Esr1	estrogen receptor 1 (alpha) [Source:MGI Symbol;Acc:MGI:1352467]
ENSMUST00000004203	766	1450	1.893	0.921	5.45933e-07	5.74552e-05	Ppan	peter pan homolog [Source:MGI Symbol;Acc:MGI:2178445]
ENSMUST00000201198	119	226	1.893	0.921	0.00246532	0.0444781	Stim2	stromal interaction molecule 2 [Source:MGI Symbol;Acc:MGI:2151156]
ENSMUST00000160629	216	407	1.89	0.918	3.14706e-08	5.07375e-06	Cpsf4	cleavage and polyadenylation specific factor 4 [Source:MGI Symbol;Acc:MGI:1861602]
ENSMUST00000228671	451	852	1.889	0.918	1.98165e-05	0.00103762	Golph3	golgi phosphoprotein 3 [Source:MGI Symbol;Acc:MGI:1913879]
ENSMUST00000200645	883	1668	1.89	0.918	0.000100281	0.00385723	Anapc5	anaphase-promoting complex subunit 5 [Source:MGI Symbol;Acc:MGI:1929722]
ENSMUST00000115645	839	1586	1.89	0.918	0.000104201	0.00399063	Ranbp1	RAN binding protein 1 [Source:MGI Symbol;Acc:MGI:96269]
ENSMUST00000154340	503	952	1.89	0.918	0.000120422	0.00441425	Rpl12	ribosomal protein L12 [Source:MGI Symbol;Acc:MGI:98002]
ENSMUST00000141049	848	1602	1.888	0.917	0.000177933	0.00595077	Rpl10a	ribosomal protein L10A [Source:MGI Symbol;Acc:MGI:1343877]
ENSMUST00000004560	194	366	1.885	0.915	3.62009e-06	0.000248084	Bid	BH3 interacting domain death agonist [Source:MGI Symbol;Acc:MGI:108093]
ENSMUST00000098553	354	667	1.885	0.914	2.86883e-06	0.000204528	Lsr	lipolysis stimulated lipoprotein receptor [Source:MGI Symbol;Acc:MGI:1927471]
ENSMUST00000070816	183	344	1.883	0.913	0.000331052	0.00971219	Artn	artemin [Source:MGI Symbol;Acc:MGI:1333791]
ENSMUST00000102823	991	1866	1.881	0.912	0.0001235	0.00450962	Ttc39b	tetratricopeptide repeat domain 39B [Source:MGI Symbol;Acc:MGI:1917113]
ENSMUST00000047086	1173	2208	1.882	0.912	0.000142565	0.00502121	Wdr43	WD repeat domain 43 [Source:MGI Symbol;Acc:MGI:1919765]
ENSMUST00000130216	2134	4017	1.882	0.912	0.000705646	0.0171456	Srsf3	serine/arginine-rich splicing factor 3 [Source:MGI Symbol;Acc:MGI:98285]
ENSMUST00000192727	220	414	1.882	0.912	0.00106964	0.0239391	Sema3f	sema domain, immunoglobulin domain (Ig), short basic domain, secreted, (semaphorin) 3F [Source:MGI Symbol;Acc:MGI:1096347]
ENSMUST00000030090	697	1308	1.878	0.909	4.28054e-10	1.20771e-07	Alad	aminolevulinate, delta-, dehydratase [Source:MGI Symbol;Acc:MGI:96853]
ENSMUST00000021413	4066	7634	1.877	0.909	8.73959e-09	1.72972e-06	Nfkbia	nuclear factor of kappa light polypeptide gene enhancer in B cells inhibitor, alpha [Source:MGI Symbol;Acc:MGI:104741]
ENSMUST00000026987	431	809	1.878	0.909	1.0231e-05	0.000599079	Nop16	NOP16 nucleolar protein [Source:MGI Symbol;Acc:MGI:107862]
ENSMUST00000161976	393	738	1.876	0.908	0.000688476	0.0168675	Myc	myelocytomatosis oncogene [Source:MGI Symbol;Acc:MGI:97250]
ENSMUST00000221797	89	166	1.877	0.908	0.00210681	0.0397119	Timm9	translocase of inner mitochondrial membrane 9 [Source:MGI Symbol;Acc:MGI:1353436]
ENSMUST00000187578	856	1604	1.874	0.906	8.38431e-06	0.000506516	Rpl3	ribosomal protein L3 [Source:MGI Symbol;Acc:MGI:1351605]
ENSMUST00000142142	226	424	1.874	0.906	0.000588426	0.0149551	Rpl10	ribosomal protein L10 [Source:MGI Symbol;Acc:MGI:105943]
ENSMUST00000049411	478	895	1.872	0.905	1.02365e-09	2.61403e-07	Apex1	apurinic/apyrimidinic endonuclease 1 [Source:MGI Symbol;Acc:MGI:88042]
ENSMUST00000027626	703	1316	1.871	0.904	3.61496e-11	1.31332e-08	Nifk	nucleolar protein interacting with the FHA domain of MKI67 [Source:MGI Symbol;Acc:MGI:1915199]
ENSMUST00000111298	1257	2353	1.871	0.904	4.47404e-06	0.000298614	Tmem248	transmembrane protein 248 [Source:MGI Symbol;Acc:MGI:1918917]
ENSMUST00000047721	439	820	1.868	0.901	0.000109223	0.00410984	Rrp9	RRP9, small subunit (SSU) processome component, homolog (yeast) [Source:MGI Symbol;Acc:MGI:2384313]
ENSMUST00000138880	232	433	1.867	0.901	0.000601364	0.0151966	Nol12	nucleolar protein 12 [Source:MGI Symbol;Acc:MGI:2146285]
ENSMUST00000205035	462	863	1.866	0.9	2.11609e-05	0.00109115	Ybx3	Y box protein 3 [Source:MGI Symbol;Acc:MGI:2137670]
ENSMUST00000034836	345	643	1.867	0.9	0.000581538	0.0148427	Man2c1	mannosidase, alpha, class 2C, member 1 [Source:MGI Symbol;Acc:MGI:1920994]
ENSMUST00000008004	417	777	1.865	0.899	3.72707e-05	0.00173871	Ddx49	DEAD (Asp-Glu-Ala-Asp) box polypeptide 49 [Source:MGI Symbol;Acc:MGI:2136689]
ENSMUST00000015011	2902	5400	1.86	0.896	0.000359318	0.0103301	Surf4	surfeit gene 4 [Source:MGI Symbol;Acc:MGI:98445]
ENSMUST00000096251	247	460	1.86	0.896	0.00116664	0.025541	1810009A15Rik	RIKEN cDNA 1810009A15 gene [Source:MGI Symbol;Acc:MGI:1913526]
ENSMUST00000093833	231	430	1.86	0.895	0.00028478	0.00864148	Fam219b	family with sequence similarity 219, member B [Source:MGI Symbol;Acc:MGI:1925573]
ENSMUST00000025992	951	1766	1.857	0.893	3.76835e-06	0.000257247	Kctd1	potassium channel tetramerisation domain containing 1 [Source:MGI Symbol;Acc:MGI:1918269]
ENSMUST00000142817	199	369	1.857	0.893	0.000959385	0.0219438	Kalrn	kalirin, RhoGEF kinase [Source:MGI Symbol;Acc:MGI:2685385]
ENSMUST00000206794	742	1374	1.855	0.891	4.08727e-07	4.5166e-05	Cdipt	CDP-diacylglycerol--inositol 3-phosphatidyltransferase (phosphatidylinositol synthase) [Source:MGI Symbol;Acc:MGI:105491]
ENSMUST00000221559	140	260	1.853	0.89	0.00198647	0.0379813	Timm9	translocase of inner mitochondrial membrane 9 [Source:MGI Symbol;Acc:MGI:1353436]
ENSMUST00000038644	152	281	1.852	0.889	4.60336e-06	0.000305979	Rangrf	RAN guanine nucleotide release factor [Source:MGI Symbol;Acc:MGI:1889073]
ENSMUST00000019470	1286	2380	1.851	0.889	0.00060268	0.0152153	Psme3	proteaseome (prosome, macropain) activator subunit 3 (PA28 gamma, Ki) [Source:MGI Symbol;Acc:MGI:1096366]
ENSMUST00000099173	1523	2816	1.849	0.887	3.66267e-05	0.0017147	Eif2s2	eukaryotic translation initiation factor 2, subunit 2 (beta) [Source:MGI Symbol;Acc:MGI:1914454]
ENSMUST00000054544	1572	2904	1.848	0.886	2.59656e-08	4.33103e-06	Rpl36al	ribosomal protein L36A-like [Source:MGI Symbol;Acc:MGI:1913733]
ENSMUST00000061143	358	662	1.848	0.886	0.0023423	0.0429154	Map7d1	MAP7 domain containing 1 [Source:MGI Symbol;Acc:MGI:2384297]
ENSMUST00000058136	243	448	1.847	0.885	0.00062981	0.0157429	Ticam1	toll-like receptor adaptor molecule 1 [Source:MGI Symbol;Acc:MGI:2147032]
ENSMUST00000204489	617	1138	1.844	0.883	1.80971e-07	2.28006e-05	Cct7	chaperonin containing Tcp1, subunit 7 (eta) [Source:MGI Symbol;Acc:MGI:107184]
ENSMUST00000107684	674	1242	1.844	0.883	0.000366079	0.010469	Atp5g1	ATP synthase, H+ transporting, mitochondrial F0 complex, subunit C1 (subunit 9) [Source:MGI Symbol;Acc:MGI:107653]
ENSMUST00000079242	123	228	1.842	0.881	0.00105227	0.0236502	Zfp52	zinc finger protein 52 [Source:MGI Symbol;Acc:MGI:99199]
ENSMUST00000208312	195	360	1.84	0.88	9.38367e-05	0.0036787	Prmt1	protein arginine N-methyltransferase 1 [Source:MGI Symbol;Acc:MGI:107846]
ENSMUST00000038424	452	830	1.838	0.878	4.35397e-06	0.000291964	Txndc11	thioredoxin domain containing 11 [Source:MGI Symbol;Acc:MGI:1923620]
ENSMUST00000163168	630	1158	1.837	0.877	4.84083e-05	0.00216134	Hnrnpf	heterogeneous nuclear ribonucleoprotein F [Source:MGI Symbol;Acc:MGI:2138741]
ENSMUST00000009831	171	314	1.835	0.876	0.000110063	0.00413452	Fxyd5	FXYD domain-containing ion transport regulator 5 [Source:MGI Symbol;Acc:MGI:1201785]
ENSMUST00000073466	266	488	1.835	0.876	0.000352145	0.0101756	Cryzl1	crystallin, zeta (quinone reductase)-like 1 [Source:MGI Symbol;Acc:MGI:1913859]
ENSMUST00000023614	427	782	1.835	0.876	0.00192008	0.0370884	Dyrk1a	dual-specificity tyrosine-(Y)-phosphorylation regulated kinase 1a [Source:MGI Symbol;Acc:MGI:1330299]
ENSMUST00000194959	532	976	1.834	0.875	2.37805e-07	2.87327e-05	Usp4	ubiquitin specific peptidase 4 (proto-oncogene) [Source:MGI Symbol;Acc:MGI:98905]
ENSMUST00000021559	731	1341	1.834	0.875	2.30597e-05	0.00117609	Erh	ERH mRNA splicing and mitosis factor [Source:MGI Symbol;Acc:MGI:108089]
ENSMUST00000025218	1759	3218	1.83	0.872	0.00247909	0.0446809	Etf1	eukaryotic translation termination factor 1 [Source:MGI Symbol;Acc:MGI:2385071]
ENSMUST00000028470	195	356	1.831	0.872	0.00266742	0.047182	Timm10	translocase of inner mitochondrial membrane 10 [Source:MGI Symbol;Acc:MGI:1353429]
ENSMUST00000182433	424	774	1.826	0.869	7.79272e-06	0.0004762	Sec31a	Sec31 homolog A (S. cerevisiae) [Source:MGI Symbol;Acc:MGI:1916412]
ENSMUST00000195247	259	471	1.826	0.869	0.00029394	0.00884187	Txndc9	thioredoxin domain containing 9 [Source:MGI Symbol;Acc:MGI:2138153]
ENSMUST00000033754	141	256	1.825	0.868	0.000112025	0.00417863	Piga	phosphatidylinositol glycan anchor biosynthesis, class A [Source:MGI Symbol;Acc:MGI:99461]
ENSMUST00000049424	412	751	1.823	0.867	2.45728e-05	0.00123427	Wdr74	WD repeat domain 74 [Source:MGI Symbol;Acc:MGI:2147427]
ENSMUST00000102738	456	832	1.824	0.867	0.000173455	0.00585266	Kti12	KTI12 homolog, chromatin associated [Source:MGI Symbol;Acc:MGI:1923547]
ENSMUST00000046497	95	172	1.823	0.866	0.0018793	0.0365	Dnph1	2'-deoxynucleoside 5'-phosphate N-hydrolase 1 [Source:MGI Symbol;Acc:MGI:3039376]
ENSMUST00000223939	1626	2960	1.821	0.865	4.4657e-08	6.90583e-06	Rps24	ribosomal protein S24 [Source:MGI Symbol;Acc:MGI:98147]
ENSMUST00000142558	531	967	1.821	0.865	5.3458e-06	0.000347916	Cdk4	cyclin-dependent kinase 4 [Source:MGI Symbol;Acc:MGI:88357]
ENSMUST00000032114	943	1716	1.82	0.864	5.32635e-05	0.00233874	Mogs	mannosyl-oligosaccharide glucosidase [Source:MGI Symbol;Acc:MGI:1929872]
ENSMUST00000054289	500	911	1.821	0.864	0.000723841	0.0174916	Rps2	ribosomal protein S2 [Source:MGI Symbol;Acc:MGI:105110]
ENSMUST00000108116	392	714	1.82	0.864	0.00110856	0.0245614	Lsr	lipolysis stimulated lipoprotein receptor [Source:MGI Symbol;Acc:MGI:1927471]
ENSMUST00000161326	623	1132	1.816	0.861	0.00119999	0.0261039	Naa50	N(alpha)-acetyltransferase 50, NatE catalytic subunit [Source:MGI Symbol;Acc:MGI:1919367]
ENSMUST00000149854	564	1024	1.813	0.858	0.000146274	0.00510439	Gpcpd1	glycerophosphocholine phosphodiesterase 1 [Source:MGI Symbol;Acc:MGI:104898]
ENSMUST00000022391	330	598	1.813	0.858	0.00116034	0.0254746	Ktn1	kinectin 1 [Source:MGI Symbol;Acc:MGI:109153]
ENSMUST00000099071	143	260	1.81	0.856	0.000201634	0.00656113	Mocs3	molybdenum cofactor synthesis 3 [Source:MGI Symbol;Acc:MGI:1916622]
ENSMUST00000198128	945	1709	1.809	0.855	3.79673e-10	1.08272e-07	S100a6	S100 calcium binding protein A6 (calcyclin) [Source:MGI Symbol;Acc:MGI:1339467]
ENSMUST00000118009	230	416	1.809	0.855	0.000185305	0.00613925	Naf1	nuclear assembly factor 1 ribonucleoprotein [Source:MGI Symbol;Acc:MGI:2682306]
ENSMUST00000079419	646	1170	1.808	0.854	1.20563e-07	1.58682e-05	Rpl15	ribosomal protein L15 [Source:MGI Symbol;Acc:MGI:1913730]
ENSMUST00000222343	272	492	1.806	0.853	2.87755e-06	0.000204874	Clptm1l	CLPTM1-like [Source:MGI Symbol;Acc:MGI:2442892]
ENSMUST00000135417	235	424	1.806	0.853	5.11589e-05	0.00225942	Rpl30	ribosomal protein L30 [Source:MGI Symbol;Acc:MGI:98037]
ENSMUST00000173628	127	229	1.806	0.853	0.000587856	0.0149551	Flot1	flotillin 1 [Source:MGI Symbol;Acc:MGI:1100500]
ENSMUST00000047906	626	1130	1.805	0.852	1.31914e-09	3.28496e-07	Tiparp	TCDD-inducible poly(ADP-ribose) polymerase [Source:MGI Symbol;Acc:MGI:2159210]
ENSMUST00000129984	296	534	1.805	0.852	0.000177267	0.00593597	Rps2	ribosomal protein S2 [Source:MGI Symbol;Acc:MGI:105110]
ENSMUST00000034311	468	844	1.805	0.852	0.000295095	0.00885819	Lsm4	LSM4 homolog, U6 small nuclear RNA and mRNA degradation associated [Source:MGI Symbol;Acc:MGI:1354692]
ENSMUST00000126610	109	197	1.805	0.852	0.00079961	0.0189682	Rpl12	ribosomal protein L12 [Source:MGI Symbol;Acc:MGI:98002]
ENSMUST00000126435	293	528	1.804	0.851	2.47148e-08	4.17491e-06	Mri1	methylthioribose-1-phosphate isomerase 1 [Source:MGI Symbol;Acc:MGI:1915123]
ENSMUST00000201642	303	546	1.804	0.851	0.000327656	0.00965184	Uso1	USO1 vesicle docking factor [Source:MGI Symbol;Acc:MGI:1929095]
ENSMUST00000000939	1756	3168	1.803	0.85	5.68743e-19	1.20669e-15	Hip1r	huntingtin interacting protein 1 related [Source:MGI Symbol;Acc:MGI:1352504]
ENSMUST00000003946	512	922	1.802	0.85	2.41943e-07	2.91001e-05	Nob1	NIN1/RPN12 binding protein 1 homolog [Source:MGI Symbol;Acc:MGI:1914869]
ENSMUST00000050584	641	1154	1.801	0.849	2.02076e-08	3.53746e-06	Cystm1	cysteine-rich transmembrane module containing 1 [Source:MGI Symbol;Acc:MGI:1913310]
ENSMUST00000056601	773	1392	1.801	0.849	1.3326e-05	0.000751154	Vps53	VPS53 GARP complex subunit [Source:MGI Symbol;Acc:MGI:1915549]
ENSMUST00000029358	307	554	1.8	0.848	0.000248754	0.00782121	Nmd3	NMD3 ribosome export adaptor [Source:MGI Symbol;Acc:MGI:2140103]
ENSMUST00000172529	1081	1946	1.8	0.848	0.000666656	0.0164469	Hnrnpl	heterogeneous nuclear ribonucleoprotein L [Source:MGI Symbol;Acc:MGI:104816]
ENSMUST00000087514	567	1019	1.795	0.844	1.71463e-06	0.000135743	Lyar	Ly1 antibody reactive clone [Source:MGI Symbol;Acc:MGI:107470]
ENSMUST00000035101	265	475	1.795	0.844	0.000895733	0.0207965	Csrnp1	cysteine-serine-rich nuclear protein 1 [Source:MGI Symbol;Acc:MGI:2387989]
ENSMUST00000138662	104	186	1.793	0.842	0.000933946	0.0214731	Rps19	ribosomal protein S19 [Source:MGI Symbol;Acc:MGI:1333780]
ENSMUST00000028814	253	452	1.792	0.842	0.00121197	0.0262925	Rassf2	Ras association (RalGDS/AF-6) domain family member 2 [Source:MGI Symbol;Acc:MGI:2442060]
ENSMUST00000013845	737	1320	1.791	0.841	0.000426292	0.0117401	Timm23	translocase of inner mitochondrial membrane 23 [Source:MGI Symbol;Acc:MGI:1858317]
ENSMUST00000057416	175	314	1.792	0.841	0.000693504	0.0169359	Tmem251	transmembrane protein 251 [Source:MGI Symbol;Acc:MGI:2443862]
ENSMUST00000145670	228	408	1.789	0.84	2.7071e-05	0.0013318	Cdk4	cyclin-dependent kinase 4 [Source:MGI Symbol;Acc:MGI:88357]
ENSMUST00000047629	493	881	1.785	0.836	0.000757267	0.0181731	Utp4	UTP4 small subunit processome component [Source:MGI Symbol;Acc:MGI:1096573]
ENSMUST00000032398	344	614	1.784	0.835	7.72962e-06	0.000473982	Thumpd3	THUMP domain containing 3 [Source:MGI Symbol;Acc:MGI:1277973]
ENSMUST00000099576	146	260	1.784	0.835	0.000628483	0.0157245	Fmn1	formin 1 [Source:MGI Symbol;Acc:MGI:101815]
ENSMUST00000132877	118	210	1.781	0.833	0.000224178	0.00717186	Rpl27a	ribosomal protein L27A [Source:MGI Symbol;Acc:MGI:1347076]
ENSMUST00000097957	401	714	1.782	0.833	0.000293236	0.00883261	Hras	Harvey rat sarcoma virus oncogene [Source:MGI Symbol;Acc:MGI:96224]
ENSMUST00000101070	472	840	1.781	0.832	2.81085e-07	3.27187e-05	Jagn1	jagunal homolog 1 [Source:MGI Symbol;Acc:MGI:1915017]
ENSMUST00000087638	838	1491	1.78	0.832	1.22883e-06	0.000103789	Aldh1a1	aldehyde dehydrogenase family 1, subfamily A1 [Source:MGI Symbol;Acc:MGI:1353450]
ENSMUST00000022734	2087	3714	1.78	0.832	0.00285319	0.0494894	Dnajc3	DnaJ heat shock protein family (Hsp40) member C3 [Source:MGI Symbol;Acc:MGI:107373]
ENSMUST00000191142	553	984	1.778	0.831	1.94122e-05	0.00102048	Nop58	NOP58 ribonucleoprotein [Source:MGI Symbol;Acc:MGI:1933184]
ENSMUST00000052499	270	480	1.779	0.831	3.65377e-05	0.00171356	Rps19bp1	ribosomal protein S19 binding protein 1 [Source:MGI Symbol;Acc:MGI:1913788]
ENSMUST00000213310	163	289	1.775	0.828	2.01222e-05	0.00105258	Rpl14	ribosomal protein L14 [Source:MGI Symbol;Acc:MGI:1914365]
ENSMUST00000030811	1274	2260	1.773	0.826	0.000512108	0.013568	Errfi1	ERBB receptor feedback inhibitor 1 [Source:MGI Symbol;Acc:MGI:1921405]
ENSMUST00000080713	602	1066	1.77	0.824	2.05774e-07	2.54621e-05	Utp14a	UTP14A small subunit processome component [Source:MGI Symbol;Acc:MGI:1919804]
ENSMUST00000020979	261	460	1.767	0.821	1.52835e-06	0.000123955	Bcap29	B cell receptor associated protein 29 [Source:MGI Symbol;Acc:MGI:101917]
ENSMUST00000053744	231	408	1.765	0.819	0.00112036	0.0247474	Riox1	ribosomal oxygenase 1 [Source:MGI Symbol;Acc:MGI:1919202]
ENSMUST00000100134	389	684	1.761	0.816	0.00167373	0.0335012	Gps1	G protein pathway suppressor 1 [Source:MGI Symbol;Acc:MGI:2384801]
ENSMUST00000128519	566	996	1.759	0.815	0.000103316	0.00396246	Eif4a1	eukaryotic translation initiation factor 4A1 [Source:MGI Symbol;Acc:MGI:95303]
ENSMUST00000113933	205	360	1.759	0.815	0.000931939	0.0214535	Pcyt1b	phosphate cytidylyltransferase 1, choline, beta isoform [Source:MGI Symbol;Acc:MGI:2147987]
ENSMUST00000048545	456	802	1.758	0.814	3.59806e-10	1.03161e-07	Arglu1	arginine and glutamate rich 1 [Source:MGI Symbol;Acc:MGI:2442985]
ENSMUST00000022135	223	392	1.757	0.813	0.00276421	0.0483901	Ak6	adenylate kinase 6 [Source:MGI Symbol;Acc:MGI:5510732]
ENSMUST00000021412	1613	2832	1.756	0.812	2.15321e-15	2.11501e-12	Psma6	proteasome (prosome, macropain) subunit, alpha type 6 [Source:MGI Symbol;Acc:MGI:1347006]
[truncated: 2,193 more rows]

## Sheet: TableS4 Con+E2 vs KO+E2
Table S4 Differentially expressed transcripts between Control+E2 vs Isl1-Esr1KO+E2
[truncated: 4,886 more rows]

[truncated: 5 more sheets: TableS5 Con+OVX vs KO+OVX, TableS6 Epithelial ESR-mediated, TAbleS7 GO, TableS8 Stromal ESR-mediated, TableS9 GO]
